# Supplementary material for: Integrated sequence and -omic features reveal novel small proteome of Mycobacterium tuberculosis
Source: Front Microbiol. 2024 May 15;15:1335310. doi: 10.3389/fmicb.2024.1335310 (PMC11133741; doi:10.3389/fmicb.2024.1335310)
Supplement: Supplementary Table 2 — The accession numbers and the condition descriptions for the 8 different RNA-Seq data used. [file Table_2.XLSX]

## Sheet: Sheet1
Table 2 : The accession numbers and the condition descriptions for the 8 different RNA-Seq data used.
## Median_annotated column shows the median RNA-Seq expressions of the CDS regions in M. Tuberculosis
##Above median column displays the no. of smORFs with expression levels surpassing the median expression level of CDS regions
SRA_Id	Condition	Study	Median_annotated	Above Median
SRR14196865	Diamide WT B; Mycobacterium tuberculosis; RNA-Seq	RNA-seq analysis of various strains of Mycobacterium tuberculosis under normal and redox stress.	77.2996	407
SRR18455925	nutrient starvation replicate 2; Mycobacterium tuberculosis H37Rv; RNA-Seq	Commonalities of Mycobacterium tuberculosis Transcriptomes in Response to Defined Persisting Macrophage Stresses	9.92686	462
SRR18455928	microaerophilic condition replicate 1; Mycobacterium tuberculosis H37Rv; RNA-Seq	Commonalities of Mycobacterium tuberculosis Transcriptomes in Response to Defined Persisting Macrophage Stresses	41.8141	350
SRR18455932	Exponential phase replicate 1; Mycobacterium tuberculosis H37Rv; RNA-Seq	Commonalities of Mycobacterium tuberculosis Transcriptomes in Response to Defined Persisting Macrophage Stresses	162.852	335
SRR21026187	H37Rv, WT, 12 hours, biol rep 1; Mycobacterium tuberculosis; RNA-Seq	Role of the extracytoplasmic function sigma factor SigE in the stringent response of Mycobacterium tuberculosis	208.431	460
SRR23216840	RNA seq of ancestral M. tuberculosis planktonic culture	Experimental evolution of the Mycobacterium tuberculosis biofilm transcriptome	21.6774	465
SRR23216853	RNA seq of ancestral M. tuberculosis biofilm culture	Experimental evolution of the Mycobacterium tuberculosis biofilm transcriptome	11.9292	417
SRR23306196	RNA-seq of Mycobacterium tuberculosis H37Rv	WT Mtb H37Rv RNA-seq	66.809	396
