# Supplementary material for: Integrated sequence and -omic features reveal novel small proteome of Mycobacterium tuberculosis
Source: Front Microbiol. 2024 May 15;15:1335310. doi: 10.3389/fmicb.2024.1335310 (PMC11133741; doi:10.3389/fmicb.2024.1335310)
Supplement: Supplementary Table 3 — Compilation of data obtained from multiple analyses. (A) Identified protein domains in the smORFs, (B) Blastp hits against nr database obtained for the smORFs, (C) Blastp hits using Bacterial Peptide Database (BactPepDb), (D) Results of the Blastn analysis performed against select Gram positive, Gram negative and mycobacterial genomes, and (E) Outcomes of the LC/MS-MS analysis using Maxquant. [file Table_3.xlsx]

## Sheet: 3A
Table 3A: Identified protein domains in the smORFs.
The domains of the smORFs were found using Interpro
smORFs	Length	Server	ID	Domains	start	stop	E-value			Interpro-domain-ID
MTB_ORF_21942:2551548-2552939(+)	463	Pfam	PF02913	FAD linked oxidases, C-terminal domain	221	458	2.2e-58	T	07-10-2022	IPR004113	FAD-linked oxidase, C-terminal	GO:0003824|GO:0050660	MetaCyc: PWY-2582|MetaCyc: PWY-282|MetaCyc: PWY-3162|MetaCyc: PWY-5644|MetaCyc: PWY-5748|MetaCyc: PWY-6420|MetaCyc: PWY-6649|MetaCyc: PWY-6670|MetaCyc: PWY-7300|MetaCyc: PWY-7599|MetaCyc: PWY-7636|MetaCyc: PWY-7782|Reactome: R-BTA-880009|Reactome: R-CEL-75896|Reactome: R-DDI-9033241|Reactome: R-DME-9033241|Reactome: R-DRE-1268020|Reactome: R-DRE-880009|Reactome: R-HSA-1268020|Reactome: R-HSA-7589…
MTB_ORF_21942:2551548-2552939(+)	463	Gene3D	G3DSA:3.30.465.10	-	18	231	1.8e-63	T	07-10-2022	IPR016169	FAD-binding, type PCMH, subdomain 2	-	MetaCyc: PWY-1121|MetaCyc: PWY-1186|MetaCyc: PWY-2541|MetaCyc: PWY-2582|MetaCyc: PWY-2601|MetaCyc: PWY-2724|MetaCyc: PWY-282|MetaCyc: PWY-3162|MetaCyc: PWY-3181|MetaCyc: PWY-321|MetaCyc: PWY-3261|MetaCyc: PWY-361|MetaCyc: PWY-3722|MetaCyc: PWY-3901|MetaCyc: PWY-5055|MetaCyc: PWY-5101|MetaCyc: PWY-5140|MetaCyc: PWY-5271|MetaCyc: PWY-5287|MetaCyc: PWY-5292|MetaCyc: PWY-5316|MetaCyc: PWY-5358|MetaCy…
MTB_ORF_21942:2551548-2552939(+)	463	PANTHER	PTHR42934:SF2	GLYCOLATE OXIDASE SUBUNIT GLCD	6	460	4.3e-142	T	07-10-2022	-	-
MTB_ORF_21942:2551548-2552939(+)	463	SUPERFAMILY	SSF55103	FAD-linked oxidases, C-terminal domain	223	461	1.46e-50	T	07-10-2022	IPR016164	FAD-linked oxidase-like, C-terminal	GO:0003824|GO:0050660	MetaCyc: PWY-1121|MetaCyc: PWY-1186|MetaCyc: PWY-2541|MetaCyc: PWY-2582|MetaCyc: PWY-2601|MetaCyc: PWY-282|MetaCyc: PWY-3162|MetaCyc: PWY-321|MetaCyc: PWY-3261|MetaCyc: PWY-3722|MetaCyc: PWY-5101|MetaCyc: PWY-5271|MetaCyc: PWY-5316|MetaCyc: PWY-5386|MetaCyc: PWY-5392|MetaCyc: PWY-5453|MetaCyc: PWY-5519|MetaCyc: PWY-5644|MetaCyc: PWY-5652|MetaCyc: PWY-5748|MetaCyc: PWY-5751|MetaCyc: PWY-5782|MetaC…
MTB_ORF_21942:2551548-2552939(+)	463	Gene3D	G3DSA:3.30.70.2740	-	345	419	5e-14	T	07-10-2022	-	-
MTB_ORF_21942:2551548-2552939(+)	463	ProSiteProfiles	PS51387	PCMH-type FAD-binding domain profile.	39	218	26.5254	T	07-10-2022	IPR016166	FAD-binding domain, PCMH-type	GO:0071949	MetaCyc: PWY-1121|MetaCyc: PWY-1186|MetaCyc: PWY-2541|MetaCyc: PWY-2582|MetaCyc: PWY-2601|MetaCyc: PWY-2724|MetaCyc: PWY-282|MetaCyc: PWY-3162|MetaCyc: PWY-3181|MetaCyc: PWY-321|MetaCyc: PWY-3261|MetaCyc: PWY-361|MetaCyc: PWY-3722|MetaCyc: PWY-3901|MetaCyc: PWY-5055|MetaCyc: PWY-5101|MetaCyc: PWY-5140|MetaCyc: PWY-5271|MetaCyc: PWY-5287|MetaCyc: PWY-5292|MetaCyc: PWY-5316|MetaCyc: PWY-5358|MetaCy…
MTB_ORF_21942:2551548-2552939(+)	463	PANTHER	PTHR42934	GLYCOLATE OXIDASE SUBUNIT GLCD	6	460	4.3e-142	T	07-10-2022	-	-
MTB_ORF_21942:2551548-2552939(+)	463	SUPERFAMILY	SSF56176	FAD-binding/transporter-associated domain-like	4	217	8.41e-63	T	07-10-2022	IPR036318	FAD-binding, type PCMH-like superfamily	GO:0050660	MetaCyc: PWY-1121|MetaCyc: PWY-1186|MetaCyc: PWY-2541|MetaCyc: PWY-2582|MetaCyc: PWY-2601|MetaCyc: PWY-2724|MetaCyc: PWY-282|MetaCyc: PWY-3162|MetaCyc: PWY-3181|MetaCyc: PWY-321|MetaCyc: PWY-3261|MetaCyc: PWY-361|MetaCyc: PWY-3722|MetaCyc: PWY-3901|MetaCyc: PWY-5055|MetaCyc: PWY-5101|MetaCyc: PWY-5140|MetaCyc: PWY-5271|MetaCyc: PWY-5287|MetaCyc: PWY-5292|MetaCyc: PWY-5316|MetaCyc: PWY-5358|MetaCy…
MTB_ORF_21942:2551548-2552939(+)	463	Pfam	PF01565	FAD binding domain	44	182	1.1e-37	T	07-10-2022	IPR006094	FAD linked oxidase, N-terminal	GO:0050660	MetaCyc: PWY-1121|MetaCyc: PWY-1186|MetaCyc: PWY-2541|MetaCyc: PWY-2582|MetaCyc: PWY-2601|MetaCyc: PWY-2724|MetaCyc: PWY-282|MetaCyc: PWY-3162|MetaCyc: PWY-321|MetaCyc: PWY-3261|MetaCyc: PWY-361|MetaCyc: PWY-3722|MetaCyc: PWY-3901|MetaCyc: PWY-5101|MetaCyc: PWY-5140|MetaCyc: PWY-5271|MetaCyc: PWY-5287|MetaCyc: PWY-5292|MetaCyc: PWY-5316|MetaCyc: PWY-5358|MetaCyc: PWY-5386|MetaCyc: PWY-5392|MetaCy…
MTB_ORF_21942:2551548-2552939(+)	463	Gene3D	G3DSA:1.10.45.10	-	420	459	1.2e-11	T	07-10-2022	IPR016171	Vanillyl-alcohol oxidase, C-terminal subdomain 2	-	MetaCyc: PWY-2582|MetaCyc: PWY-2724|MetaCyc: PWY-282|MetaCyc: PWY-3162|MetaCyc: PWY-5644|MetaCyc: PWY-5748|MetaCyc: PWY-6397|MetaCyc: PWY-6420|MetaCyc: PWY-6649|MetaCyc: PWY-6670|MetaCyc: PWY-7300|MetaCyc: PWY-7599|MetaCyc: PWY-7636|MetaCyc: PWY-7782|Reactome: R-BTA-880009|Reactome: R-CEL-75896|Reactome: R-DDI-9033241|Reactome: R-DME-9033241|Reactome: R-DRE-1268020|Reactome: R-DRE-880009|Reactome…
MTB_ORF_6022:701938-702759(+)	273	Pfam	PF12323	Helix-turn-helix domain	39	75	1.9e-10	T	07-10-2022	IPR021027	Transposase, putative, helix-turn-helix domain	-	-
MTB_ORF_6022:701938-702759(+)	273	PANTHER	PTHR30405	TRANSPOSASE	39	235	4.9e-13	T	07-10-2022	-	-
MTB_ORF_6022:701938-702759(+)	273	PANTHER	PTHR30405:SF11	TRANSPOSASE INSQ FOR INSERTION SEQUENCE ELEMENT IS609-RELATED	39	235	4.9e-13	T	07-10-2022	-	-
MTB_ORF_35316:4169353-4169709(+)	118	Gene3D	G3DSA:3.40.50.1820	alpha/beta hydrolase	36	113	4.1e-08	T	07-10-2022	IPR029058	Alpha/Beta hydrolase fold	-	MetaCyc: PWY-1061|MetaCyc: PWY-1121|MetaCyc: PWY-1186|MetaCyc: PWY-1801|MetaCyc: PWY-181|MetaCyc: PWY-1822|MetaCyc: PWY-1901|MetaCyc: PWY-1921|MetaCyc: PWY-1961|MetaCyc: PWY-1981|MetaCyc: PWY-2002|MetaCyc: PWY-2021|MetaCyc: PWY-2055|MetaCyc: PWY-2083|MetaCyc: PWY-2321|MetaCyc: PWY-2343|MetaCyc: PWY-2501|MetaCyc: PWY-2541|MetaCyc: PWY-2601|MetaCyc: PWY-2881|MetaCyc: PWY-2901|MetaCyc: PWY-2902|Meta…
MTB_ORF_35316:4169353-4169709(+)	118	SUPERFAMILY	SSF53474	alpha/beta-Hydrolases	67	106	1.49e-06	T	07-10-2022	IPR029058	Alpha/Beta hydrolase fold	-	MetaCyc: PWY-1061|MetaCyc: PWY-1121|MetaCyc: PWY-1186|MetaCyc: PWY-1801|MetaCyc: PWY-181|MetaCyc: PWY-1822|MetaCyc: PWY-1901|MetaCyc: PWY-1921|MetaCyc: PWY-1961|MetaCyc: PWY-1981|MetaCyc: PWY-2002|MetaCyc: PWY-2021|MetaCyc: PWY-2055|MetaCyc: PWY-2083|MetaCyc: PWY-2321|MetaCyc: PWY-2343|MetaCyc: PWY-2501|MetaCyc: PWY-2541|MetaCyc: PWY-2601|MetaCyc: PWY-2881|MetaCyc: PWY-2901|MetaCyc: PWY-2902|Meta…
MTB_ORF_35316:4169353-4169709(+)	118	Pfam	PF01083	Cutinase	75	105	1.8e-06	T	07-10-2022	IPR000675	Cutinase/acetylxylan esterase	GO:0016787	MetaCyc: PWY-1921|MetaCyc: PWY-5835|MetaCyc: PWY-6190|MetaCyc: PWY-6322|MetaCyc: PWY-6415|MetaCyc: PWY-6558|MetaCyc: PWY-6848|MetaCyc: PWY-7002|MetaCyc: PWY-7352|MetaCyc: PWY-7367|MetaCyc: PWY-7521|MetaCyc: PWY-7599|MetaCyc: PWY-7660|MetaCyc: PWY-7712|MetaCyc: PWY-7713|MetaCyc: PWY-7730|MetaCyc: PWY-7769|MetaCyc: PWY-7774|MetaCyc: PWY-7982
MTB_ORF_35316:4169353-4169709(+)	118	TMHMM	TMhelix	Region of a membrane-bound protein predicted to be embedded in the membrane.	48	70	-	T	07-10-2022	-	-
MTB_ORF_34556:4079628-4080623(+)	331	MobiDBLite	mobidb-lite	consensus disorder prediction	1	34	-	T	07-10-2022	-	-
MTB_ORF_57155:2124830-2125048(-)	72	SignalP_GRAM_POSITIVE	SignalP-TM	SignalP-TM	1	21	-	T	07-10-2022	-	-
MTB_ORF_57155:2124830-2125048(-)	72	Pfam	PF04324	BFD-like [2Fe-2S] binding domain	4	52	3.3e-10	T	07-10-2022	IPR007419	BFD-like [2Fe-2S]-binding domain	-	MetaCyc: PWY-2582|MetaCyc: PWY-282|MetaCyc: PWY-3162|MetaCyc: PWY-4261|MetaCyc: PWY-5644|MetaCyc: PWY-5675|MetaCyc: PWY-5748|MetaCyc: PWY-6118|MetaCyc: PWY-6420|MetaCyc: PWY-6670|MetaCyc: PWY-6952|MetaCyc: PWY-723|MetaCyc: PWY-7300|MetaCyc: PWY-7599|MetaCyc: PWY-7636
MTB_ORF_57155:2124830-2125048(-)	72	PANTHER	PTHR37424	BACTERIOFERRITIN-ASSOCIATED FERREDOXIN	3	63	1.2e-12	T	07-10-2022	-	-
MTB_ORF_57155:2124830-2125048(-)	72	Gene3D	G3DSA:1.10.10.1100	-	3	55	3e-14	T	07-10-2022	IPR041854	BFD-like [2Fe-2S]-binding domain superfamily	-	MetaCyc: PWY-2582|MetaCyc: PWY-282|MetaCyc: PWY-3162|MetaCyc: PWY-4261|MetaCyc: PWY-5644|MetaCyc: PWY-5675|MetaCyc: PWY-5748|MetaCyc: PWY-6118|MetaCyc: PWY-6420|MetaCyc: PWY-6670|MetaCyc: PWY-6748|MetaCyc: PWY-6952|MetaCyc: PWY-723|MetaCyc: PWY-7300|MetaCyc: PWY-7599|MetaCyc: PWY-7636
MTB_ORF_11186:1302572-1302946(+)	124	Phobius	SIGNAL_PEPTIDE_H_REGION	Hydrophobic region of a signal peptide.	2	12	-	T	07-10-2022	-	-
MTB_ORF_11186:1302572-1302946(+)	124	SignalP_GRAM_POSITIVE	SignalP-TM	SignalP-TM	1	24	-	T	07-10-2022	-	-
MTB_ORF_11186:1302572-1302946(+)	124	Phobius	SIGNAL_PEPTIDE	Signal peptide region	1	30	-	T	07-10-2022	-	-
MTB_ORF_11186:1302572-1302946(+)	124	Phobius	NON_CYTOPLASMIC_DOMAIN	Region of a membrane-bound protein predicted to be outside the membrane, in the extracellular region.	31	124	-	T	07-10-2022	-	-
MTB_ORF_11186:1302572-1302946(+)	124	Phobius	SIGNAL_PEPTIDE_C_REGION	C-terminal region of a signal peptide.	13	30	-	T	07-10-2022	-	-
MTB_ORF_11186:1302572-1302946(+)	124	Phobius	SIGNAL_PEPTIDE_N_REGION	N-terminal region of a signal peptide.	1	1	-	T	07-10-2022	-	-
MTB_ORF_12649:1471711-1471899(+)	62	Phobius	TRANSMEMBRANE	Region of a membrane-bound protein predicted to be embedded in the membrane.	34	54	-	T	07-10-2022	-	-
MTB_ORF_12649:1471711-1471899(+)	62	Phobius	SIGNAL_PEPTIDE_N_REGION	N-terminal region of a signal peptide.	1	4	-	T	07-10-2022	-	-
MTB_ORF_12649:1471711-1471899(+)	62	SignalP_EUK	SignalP-noTM	SignalP-noTM	1	22	-	T	07-10-2022	-	-
MTB_ORF_12649:1471711-1471899(+)	62	Phobius	SIGNAL_PEPTIDE_H_REGION	Hydrophobic region of a signal peptide.	5	16	-	T	07-10-2022	-	-
MTB_ORF_12649:1471711-1471899(+)	62	Phobius	NON_CYTOPLASMIC_DOMAIN	Region of a membrane-bound protein predicted to be outside the membrane, in the extracellular region.	25	33	-	T	07-10-2022	-	-
MTB_ORF_12649:1471711-1471899(+)	62	Phobius	SIGNAL_PEPTIDE	Signal peptide region	1	24	-	T	07-10-2022	-	-
MTB_ORF_12649:1471711-1471899(+)	62	Phobius	CYTOPLASMIC_DOMAIN	Region of a membrane-bound protein predicted to be outside the membrane, in the cytoplasm.	55	62	-	T	07-10-2022	-	-
MTB_ORF_12649:1471711-1471899(+)	62	Phobius	SIGNAL_PEPTIDE_C_REGION	C-terminal region of a signal peptide.	17	24	-	T	07-10-2022	-	-
MTB_ORF_54512:2421662-2422003(-)	113	PANTHER	PTHR47506:SF9	TETR-FAMILY TRANSCRIPTIONAL REGULATOR-RELATED	8	104	4.4e-18	T	07-10-2022	-	-
MTB_ORF_54512:2421662-2422003(-)	113	PANTHER	PTHR47506	TRANSCRIPTIONAL REGULATORY PROTEIN	8	104	4.4e-18	T	07-10-2022	-	-
MTB_ORF_54512:2421662-2422003(-)	113	SUPERFAMILY	SSF48498	Tetracyclin repressor-like, C-terminal domain	9	103	9.18e-18	T	07-10-2022	IPR036271	Tetracyclin repressor-like, C-terminal domain superfamily	-	MetaCyc: PWY-7671
MTB_ORF_54512:2421662-2422003(-)	113	Gene3D	G3DSA:1.10.357.10	Tetracycline Repressor, domain 2	3	103	1.2e-17	T	07-10-2022	-	-
MTB_ORF_29895:3493720-3493959(+)	79	MobiDBLite	mobidb-lite	consensus disorder prediction	1	32	-	T	07-10-2022	-	-
MTB_ORF_70579:544736-545290(-)	184	MobiDBLite	mobidb-lite	consensus disorder prediction	57	72	-	T	07-10-2022	-	-
MTB_ORF_70579:544736-545290(-)	184	MobiDBLite	mobidb-lite	consensus disorder prediction	1	28	-	T	07-10-2022	-	-
MTB_ORF_70579:544736-545290(-)	184	MobiDBLite	mobidb-lite	consensus disorder prediction	42	76	-	T	07-10-2022	-	-
MTB_ORF_45486:3476972-3477175(-)	67	Phobius	TRANSMEMBRANE	Region of a membrane-bound protein predicted to be embedded in the membrane.	47	65	-	T	07-10-2022	-	-
MTB_ORF_45486:3476972-3477175(-)	67	Phobius	CYTOPLASMIC_DOMAIN	Region of a membrane-bound protein predicted to be outside the membrane, in the cytoplasm.	66	67	-	T	07-10-2022	-	-
MTB_ORF_45486:3476972-3477175(-)	67	Phobius	TRANSMEMBRANE	Region of a membrane-bound protein predicted to be embedded in the membrane.	21	41	-	T	07-10-2022	-	-
MTB_ORF_45486:3476972-3477175(-)	67	Phobius	NON_CYTOPLASMIC_DOMAIN	Region of a membrane-bound protein predicted to be outside the membrane, in the extracellular region.	42	46	-	T	07-10-2022	-	-
MTB_ORF_45486:3476972-3477175(-)	67	TMHMM	TMhelix	Region of a membrane-bound protein predicted to be embedded in the membrane.	21	43	-	T	07-10-2022	-	-
MTB_ORF_45486:3476972-3477175(-)	67	TMHMM	TMhelix	Region of a membrane-bound protein predicted to be embedded in the membrane.	47	65	-	T	07-10-2022	-	-
MTB_ORF_45486:3476972-3477175(-)	67	Phobius	CYTOPLASMIC_DOMAIN	Region of a membrane-bound protein predicted to be outside the membrane, in the cytoplasm.	1	20	-	T	07-10-2022	-	-
MTB_ORF_35504:4192946-4193158(+)	70	MobiDBLite	mobidb-lite	consensus disorder prediction	1	23	-	T	07-10-2022	-	-
MTB_ORF_35504:4192946-4193158(+)	70	MobiDBLite	mobidb-lite	consensus disorder prediction	1	21	-	T	07-10-2022	-	-
MTB_ORF_45486:3476972-3477175(-)	67	Phobius	TRANSMEMBRANE	Region of a membrane-bound protein predicted to be embedded in the membrane.	47	65	-	T	07-10-2022	-	-
MTB_ORF_45486:3476972-3477175(-)	67	Phobius	CYTOPLASMIC_DOMAIN	Region of a membrane-bound protein predicted to be outside the membrane, in the cytoplasm.	66	67	-	T	07-10-2022	-	-
MTB_ORF_45486:3476972-3477175(-)	67	Phobius	TRANSMEMBRANE	Region of a membrane-bound protein predicted to be embedded in the membrane.	21	41	-	T	07-10-2022	-	-
MTB_ORF_45486:3476972-3477175(-)	67	Phobius	NON_CYTOPLASMIC_DOMAIN	Region of a membrane-bound protein predicted to be outside the membrane, in the extracellular region.	42	46	-	T	07-10-2022	-	-
MTB_ORF_45486:3476972-3477175(-)	67	TMHMM	TMhelix	Region of a membrane-bound protein predicted to be embedded in the membrane.	21	43	-	T	07-10-2022	-	-
MTB_ORF_45486:3476972-3477175(-)	67	TMHMM	TMhelix	Region of a membrane-bound protein predicted to be embedded in the membrane.	47	65	-	T	07-10-2022	-	-
MTB_ORF_45486:3476972-3477175(-)	67	Phobius	CYTOPLASMIC_DOMAIN	Region of a membrane-bound protein predicted to be outside the membrane, in the cytoplasm.	1	20	-	T	07-10-2022	-	-
MTB_ORF_24359:2828259-2828939(+)	226	MobiDBLite	mobidb-lite	consensus disorder prediction	79	98	-	T	07-10-2022	-	-
MTB_ORF_64679:1258714-1259169(-)	151	MobiDBLite	mobidb-lite	consensus disorder prediction	1	32	-	T	07-10-2022	-	-
MTB_ORF_64679:1258714-1259169(-)	151	MobiDBLite	mobidb-lite	consensus disorder prediction	8	32	-	T	07-10-2022	-	-
MTB_ORF_54886:2374140-2374418(-)	92	MobiDBLite	mobidb-lite	consensus disorder prediction	1	23	-	T	07-10-2022	-	-
MTB_ORF_74717:31487-32002(-)	171	Phobius	SIGNAL_PEPTIDE	Signal peptide region	1	20	-	T	07-10-2022	-	-
MTB_ORF_74717:31487-32002(-)	171	Phobius	SIGNAL_PEPTIDE_N_REGION	N-terminal region of a signal peptide.	1	5	-	T	07-10-2022	-	-
MTB_ORF_74717:31487-32002(-)	171	Phobius	SIGNAL_PEPTIDE_H_REGION	Hydrophobic region of a signal peptide.	6	16	-	T	07-10-2022	-	-
MTB_ORF_74717:31487-32002(-)	171	MobiDBLite	mobidb-lite	consensus disorder prediction	37	62	-	T	07-10-2022	-	-
MTB_ORF_74717:31487-32002(-)	171	Phobius	NON_CYTOPLASMIC_DOMAIN	Region of a membrane-bound protein predicted to be outside the membrane, in the extracellular region.	21	171	-	T	07-10-2022	-	-
MTB_ORF_74717:31487-32002(-)	171	Phobius	SIGNAL_PEPTIDE_C_REGION	C-terminal region of a signal peptide.	17	20	-	T	07-10-2022	-	-
MTB_ORF_74717:31487-32002(-)	171	MobiDBLite	mobidb-lite	consensus disorder prediction	141	171	-	T	07-10-2022	-	-
MTB_ORF_64663:1261580-1262086(-)	168	MobiDBLite	mobidb-lite	consensus disorder prediction	134	168	-	T	07-10-2022	-	-
MTB_ORF_54415:2434421-2434912(-)	163	Phobius	CYTOPLASMIC_DOMAIN	Region of a membrane-bound protein predicted to be outside the membrane, in the cytoplasm.	1	72	-	T	07-10-2022	-	-
MTB_ORF_54415:2434421-2434912(-)	163	Phobius	NON_CYTOPLASMIC_DOMAIN	Region of a membrane-bound protein predicted to be outside the membrane, in the extracellular region.	94	163	-	T	07-10-2022	-	-
MTB_ORF_54415:2434421-2434912(-)	163	MobiDBLite	mobidb-lite	consensus disorder prediction	125	148	-	T	07-10-2022	-	-
MTB_ORF_54415:2434421-2434912(-)	163	Phobius	TRANSMEMBRANE	Region of a membrane-bound protein predicted to be embedded in the membrane.	73	93	-	T	07-10-2022	-	-
MTB_ORF_67572:908015-908113(-)	32	TMHMM	TMhelix	Region of a membrane-bound protein predicted to be embedded in the membrane.	7	29	-	T	07-10-2022	-	-
MTB_ORF_67572:908015-908113(-)	32	Phobius	NON_CYTOPLASMIC_DOMAIN	Region of a membrane-bound protein predicted to be outside the membrane, in the extracellular region.	26	32	-	T	07-10-2022	-	-
MTB_ORF_67572:908015-908113(-)	32	Phobius	TRANSMEMBRANE	Region of a membrane-bound protein predicted to be embedded in the membrane.	7	25	-	T	07-10-2022	-	-
MTB_ORF_67572:908015-908113(-)	32	Phobius	CYTOPLASMIC_DOMAIN	Region of a membrane-bound protein predicted to be outside the membrane, in the cytoplasm.	1	6	-	T	07-10-2022	-	-
MTB_ORF_7894:924431-925036(+)	201	MobiDBLite	mobidb-lite	consensus disorder prediction	107	124	-	T	07-10-2022	-	-
MTB_ORF_7894:924431-925036(+)	201	MobiDBLite	mobidb-lite	consensus disorder prediction	104	128	-	T	07-10-2022	-	-
MTB_ORF_34725:4100832-4101059(+)	75	Phobius	NON_CYTOPLASMIC_DOMAIN	Region of a membrane-bound protein predicted to be outside the membrane, in the extracellular region.	15	75	-	T	07-10-2022	-	-
MTB_ORF_34725:4100832-4101059(+)	75	Phobius	SIGNAL_PEPTIDE_H_REGION	Hydrophobic region of a signal peptide.	2	10	-	T	07-10-2022	-	-
MTB_ORF_34725:4100832-4101059(+)	75	Phobius	SIGNAL_PEPTIDE	Signal peptide region	1	14	-	T	07-10-2022	-	-
MTB_ORF_34725:4100832-4101059(+)	75	Phobius	SIGNAL_PEPTIDE_C_REGION	C-terminal region of a signal peptide.	11	14	-	T	07-10-2022	-	-
MTB_ORF_34725:4100832-4101059(+)	75	Phobius	SIGNAL_PEPTIDE_N_REGION	N-terminal region of a signal peptide.	1	1	-	T	07-10-2022	-	-
MTB_ORF_2957:339107-339367(+)	86	Phobius	NON_CYTOPLASMIC_DOMAIN	Region of a membrane-bound protein predicted to be outside the membrane, in the extracellular region.	1	63	-	T	07-10-2022	-	-
MTB_ORF_2957:339107-339367(+)	86	MobiDBLite	mobidb-lite	consensus disorder prediction	1	23	-	T	07-10-2022	-	-
MTB_ORF_2957:339107-339367(+)	86	Phobius	TRANSMEMBRANE	Region of a membrane-bound protein predicted to be embedded in the membrane.	64	84	-	T	07-10-2022	-	-
MTB_ORF_2957:339107-339367(+)	86	Phobius	CYTOPLASMIC_DOMAIN	Region of a membrane-bound protein predicted to be outside the membrane, in the cytoplasm.	85	86	-	T	07-10-2022	-	-
MTB_ORF_25040:2913187-2913546(+)	119	MobiDBLite	mobidb-lite	consensus disorder prediction	72	90	-	T	07-10-2022	-	-
MTB_ORF_25040:2913187-2913546(+)	119	MobiDBLite	mobidb-lite	consensus disorder prediction	69	90	-	T	07-10-2022	-	-
MTB_ORF_25040:2913187-2913546(+)	119	MobiDBLite	mobidb-lite	consensus disorder prediction	15	56	-	T	07-10-2022	-	-
MTB_ORF_2834:323983-324711(+)	242	MobiDBLite	mobidb-lite	consensus disorder prediction	202	242	-	T	07-10-2022	-	-
MTB_ORF_49952:2958583-2958885(-)	100	MobiDBLite	mobidb-lite	consensus disorder prediction	80	100	-	T	07-10-2022	-	-
MTB_ORF_12223:1420178-1420339(+)	53	Phobius	SIGNAL_PEPTIDE_H_REGION	Hydrophobic region of a signal peptide.	3	13	-	T	07-10-2022	-	-
MTB_ORF_12223:1420178-1420339(+)	53	SignalP_GRAM_NEGATIVE	SignalP-noTM	SignalP-noTM	1	18	-	T	07-10-2022	-	-
MTB_ORF_12223:1420178-1420339(+)	53	Phobius	SIGNAL_PEPTIDE_C_REGION	C-terminal region of a signal peptide.	14	31	-	T	07-10-2022	-	-
MTB_ORF_12223:1420178-1420339(+)	53	Phobius	SIGNAL_PEPTIDE	Signal peptide region	1	31	-	T	07-10-2022	-	-
MTB_ORF_12223:1420178-1420339(+)	53	SignalP_GRAM_POSITIVE	SignalP-TM	SignalP-TM	1	23	-	T	07-10-2022	-	-
MTB_ORF_12223:1420178-1420339(+)	53	Phobius	SIGNAL_PEPTIDE_N_REGION	N-terminal region of a signal peptide.	1	2	-	T	07-10-2022	-	-
MTB_ORF_12223:1420178-1420339(+)	53	Phobius	NON_CYTOPLASMIC_DOMAIN	Region of a membrane-bound protein predicted to be outside the membrane, in the extracellular region.	32	53	-	T	07-10-2022	-	-
MTB_ORF_55128:2347919-2348164(-)	81	MobiDBLite	mobidb-lite	consensus disorder prediction	1	26	-	T	07-10-2022	-	-
MTB_ORF_11656:1354996-1355412(+)	138	MobiDBLite	mobidb-lite	consensus disorder prediction	1	50	-	T	07-10-2022	-	-
MTB_ORF_11656:1354996-1355412(+)	138	MobiDBLite	mobidb-lite	consensus disorder prediction	13	33	-	T	07-10-2022	-	-
MTB_ORF_12153:1413819-1414322(+)	167	MobiDBLite	mobidb-lite	consensus disorder prediction	1	20	-	T	07-10-2022	-	-
MTB_ORF_12153:1413819-1414322(+)	167	MobiDBLite	mobidb-lite	consensus disorder prediction	1	17	-	T	07-10-2022	-	-
MTB_ORF_9120:1064961-1065146(+)	61	Phobius	SIGNAL_PEPTIDE	Signal peptide region	1	28	-	T	07-10-2022	-	-
MTB_ORF_9120:1064961-1065146(+)	61	Phobius	SIGNAL_PEPTIDE_H_REGION	Hydrophobic region of a signal peptide.	6	16	-	T	07-10-2022	-	-
MTB_ORF_9120:1064961-1065146(+)	61	SignalP_GRAM_POSITIVE	SignalP-TM	SignalP-TM	1	28	-	T	07-10-2022	-	-
MTB_ORF_9120:1064961-1065146(+)	61	Phobius	SIGNAL_PEPTIDE_N_REGION	N-terminal region of a signal peptide.	1	5	-	T	07-10-2022	-	-
MTB_ORF_9120:1064961-1065146(+)	61	Phobius	SIGNAL_PEPTIDE_C_REGION	C-terminal region of a signal peptide.	17	28	-	T	07-10-2022	-	-
MTB_ORF_9120:1064961-1065146(+)	61	Phobius	NON_CYTOPLASMIC_DOMAIN	Region of a membrane-bound protein predicted to be outside the membrane, in the extracellular region.	29	61	-	T	07-10-2022	-	-
MTB_ORF_68047:852426-852737(-)	103	MobiDBLite	mobidb-lite	consensus disorder prediction	76	94	-	T	07-10-2022	-	-
MTB_ORF_68047:852426-852737(-)	103	MobiDBLite	mobidb-lite	consensus disorder prediction	49	103	-	T	07-10-2022	-	-
MTB_ORF_22140:2574447-2574689(+)	80	MobiDBLite	mobidb-lite	consensus disorder prediction	1	22	-	T	07-10-2022	-	-
MTB_ORF_10079:1176566-1176904(+)	112	MobiDBLite	mobidb-lite	consensus disorder prediction	1	26	-	T	07-10-2022	-	-
MTB_ORF_10079:1176566-1176904(+)	112	MobiDBLite	mobidb-lite	consensus disorder prediction	1	24	-	T	07-10-2022	-	-
MTB_ORF_10079:1176566-1176904(+)	112	MobiDBLite	mobidb-lite	consensus disorder prediction	48	78	-	T	07-10-2022	-	-
MTB_ORF_29296:3421221-3421430(+)	69	Phobius	SIGNAL_PEPTIDE_N_REGION	N-terminal region of a signal peptide.	1	29	-	T	07-10-2022	-	-
MTB_ORF_29296:3421221-3421430(+)	69	Phobius	NON_CYTOPLASMIC_DOMAIN	Region of a membrane-bound protein predicted to be outside the membrane, in the extracellular region.	47	69	-	T	07-10-2022	-	-
MTB_ORF_29296:3421221-3421430(+)	69	Phobius	SIGNAL_PEPTIDE	Signal peptide region	1	46	-	T	07-10-2022	-	-
MTB_ORF_29296:3421221-3421430(+)	69	Phobius	SIGNAL_PEPTIDE_H_REGION	Hydrophobic region of a signal peptide.	30	41	-	T	07-10-2022	-	-
MTB_ORF_29296:3421221-3421430(+)	69	TMHMM	TMhelix	Region of a membrane-bound protein predicted to be embedded in the membrane.	28	50	-	T	07-10-2022	-	-
MTB_ORF_29296:3421221-3421430(+)	69	Phobius	SIGNAL_PEPTIDE_C_REGION	C-terminal region of a signal peptide.	42	46	-	T	07-10-2022	-	-
MTB_ORF_81:10966-11121(+)	51	TMHMM	TMhelix	Region of a membrane-bound protein predicted to be embedded in the membrane.	7	26	-	T	07-10-2022	-	-
MTB_ORF_81:10966-11121(+)	51	Phobius	SIGNAL_PEPTIDE_H_REGION	Hydrophobic region of a signal peptide.	10	21	-	T	07-10-2022	-	-
MTB_ORF_81:10966-11121(+)	51	SignalP_GRAM_POSITIVE	SignalP-TM	SignalP-TM	1	11	-	T	07-10-2022	-	-
MTB_ORF_81:10966-11121(+)	51	Phobius	SIGNAL_PEPTIDE_N_REGION	N-terminal region of a signal peptide.	1	9	-	T	07-10-2022	-	-
MTB_ORF_81:10966-11121(+)	51	Phobius	SIGNAL_PEPTIDE_C_REGION	C-terminal region of a signal peptide.	22	29	-	T	07-10-2022	-	-
MTB_ORF_81:10966-11121(+)	51	Phobius	SIGNAL_PEPTIDE	Signal peptide region	1	29	-	T	07-10-2022	-	-
MTB_ORF_81:10966-11121(+)	51	Phobius	NON_CYTOPLASMIC_DOMAIN	Region of a membrane-bound protein predicted to be outside the membrane, in the extracellular region.	30	51	-	T	07-10-2022	-	-
MTB_ORF_46940:3306224-3306559(-)	111	MobiDBLite	mobidb-lite	consensus disorder prediction	9	60	-	T	07-10-2022	-	-
MTB_ORF_46940:3306224-3306559(-)	111	MobiDBLite	mobidb-lite	consensus disorder prediction	16	38	-	T	07-10-2022	-	-
MTB_ORF_26223:3056019-3056423(+)	134	Phobius	TRANSMEMBRANE	Region of a membrane-bound protein predicted to be embedded in the membrane.	45	63	-	T	07-10-2022	-	-
MTB_ORF_26223:3056019-3056423(+)	134	Phobius	CYTOPLASMIC_DOMAIN	Region of a membrane-bound protein predicted to be outside the membrane, in the cytoplasm.	89	134	-	T	07-10-2022	-	-
MTB_ORF_26223:3056019-3056423(+)	134	Phobius	CYTOPLASMIC_DOMAIN	Region of a membrane-bound protein predicted to be outside the membrane, in the cytoplasm.	1	44	-	T	07-10-2022	-	-
MTB_ORF_26223:3056019-3056423(+)	134	TMHMM	TMhelix	Region of a membrane-bound protein predicted to be embedded in the membrane.	47	64	-	T	07-10-2022	-	-
MTB_ORF_26223:3056019-3056423(+)	134	Phobius	NON_CYTOPLASMIC_DOMAIN	Region of a membrane-bound protein predicted to be outside the membrane, in the extracellular region.	64	68	-	T	07-10-2022	-	-
MTB_ORF_26223:3056019-3056423(+)	134	Pfam	PF17240	Family of unknown function (DUF5313)	9	130	1.5e-54	T	07-10-2022	IPR035197	Protein of unknown function DUF5313	-	-
MTB_ORF_26223:3056019-3056423(+)	134	TMHMM	TMhelix	Region of a membrane-bound protein predicted to be embedded in the membrane.	69	88	-	T	07-10-2022	-	-
MTB_ORF_26223:3056019-3056423(+)	134	Phobius	TRANSMEMBRANE	Region of a membrane-bound protein predicted to be embedded in the membrane.	69	88	-	T	07-10-2022	-	-
MTB_ORF_37460:4405207-4405494(-)	95	MobiDBLite	mobidb-lite	consensus disorder prediction	25	46	-	T	07-10-2022	-	-
MTB_ORF_70033:610935-611051(-)	38	TMHMM	TMhelix	Region of a membrane-bound protein predicted to be embedded in the membrane.	4	21	-	T	07-10-2022	-	-
MTB_ORF_70033:610935-611051(-)	38	SignalP_EUK	SignalP-noTM	SignalP-noTM	1	19	-	T	07-10-2022	-	-
MTB_ORF_70033:610935-611051(-)	38	Phobius	SIGNAL_PEPTIDE_N_REGION	N-terminal region of a signal peptide.	1	4	-	T	07-10-2022	-	-
MTB_ORF_70033:610935-611051(-)	38	Phobius	SIGNAL_PEPTIDE_C_REGION	C-terminal region of a signal peptide.	17	21	-	T	07-10-2022	-	-
MTB_ORF_70033:610935-611051(-)	38	Phobius	SIGNAL_PEPTIDE	Signal peptide region	1	21	-	T	07-10-2022	-	-
MTB_ORF_70033:610935-611051(-)	38	Phobius	SIGNAL_PEPTIDE_H_REGION	Hydrophobic region of a signal peptide.	5	16	-	T	07-10-2022	-	-
MTB_ORF_70033:610935-611051(-)	38	Phobius	NON_CYTOPLASMIC_DOMAIN	Region of a membrane-bound protein predicted to be outside the membrane, in the extracellular region.	22	38	-	T	07-10-2022	-	-
MTB_ORF_70067:607730-608038(-)	102	MobiDBLite	mobidb-lite	consensus disorder prediction	76	102	-	T	07-10-2022	-	-
MTB_ORF_17242:1999196-1999426(+)	76	MobiDBLite	mobidb-lite	consensus disorder prediction	18	33	-	T	07-10-2022	-	-
MTB_ORF_17242:1999196-1999426(+)	76	MobiDBLite	mobidb-lite	consensus disorder prediction	17	58	-	T	07-10-2022	-	-
MTB_ORF_54997:2363925-2364089(-)	54	MobiDBLite	mobidb-lite	consensus disorder prediction	1	23	-	T	07-10-2022	-	-
MTB_ORF_8743:1021996-1022082(+)	28	Phobius	SIGNAL_PEPTIDE_N_REGION	N-terminal region of a signal peptide.	1	4	-	T	07-10-2022	-	-
MTB_ORF_8743:1021996-1022082(+)	28	Phobius	NON_CYTOPLASMIC_DOMAIN	Region of a membrane-bound protein predicted to be outside the membrane, in the extracellular region.	19	28	-	T	07-10-2022	-	-
MTB_ORF_8743:1021996-1022082(+)	28	Phobius	SIGNAL_PEPTIDE_H_REGION	Hydrophobic region of a signal peptide.	5	13	-	T	07-10-2022	-	-
MTB_ORF_8743:1021996-1022082(+)	28	Phobius	SIGNAL_PEPTIDE_C_REGION	C-terminal region of a signal peptide.	14	18	-	T	07-10-2022	-	-
MTB_ORF_8743:1021996-1022082(+)	28	Phobius	SIGNAL_PEPTIDE	Signal peptide region	1	18	-	T	07-10-2022	-	-
MTB_ORF_17511:2030347-2030523(+)	58	Pfam	PF06013	Proteins of 100 residues with WXG	5	57	4.8e-10	T	07-10-2022	IPR010310	Type VII secretion system ESAT-6-like	-	Reactome: R-HSA-9635644|Reactome: R-HSA-9636383|Reactome: R-HSA-9636667|Reactome: R-HSA-9637628
MTB_ORF_17511:2030347-2030523(+)	58	SUPERFAMILY	SSF140453	EsxAB dimer-like	4	57	6.8e-10	T	07-10-2022	IPR036689	ESAT-6-like superfamily	-	Reactome: R-HSA-9635644|Reactome: R-HSA-9636383|Reactome: R-HSA-9636667|Reactome: R-HSA-9637628
MTB_ORF_17511:2030347-2030523(+)	58	Gene3D	G3DSA:1.10.287.1060	-	1	58	6.7e-31	T	07-10-2022	-	-
MTB_ORF_49708:2983050-2984036(-)	328	MobiDBLite	mobidb-lite	consensus disorder prediction	76	118	-	T	07-10-2022	-	-
MTB_ORF_36237:4285106-4285615(+)	169	MobiDBLite	mobidb-lite	consensus disorder prediction	1	25	-	T	07-10-2022	-	-
MTB_ORF_51302:2792550-2792720(-)	56	Phobius	TRANSMEMBRANE	Region of a membrane-bound protein predicted to be embedded in the membrane.	35	52	-	T	07-10-2022	-	-
MTB_ORF_51302:2792550-2792720(-)	56	Phobius	NON_CYTOPLASMIC_DOMAIN	Region of a membrane-bound protein predicted to be outside the membrane, in the extracellular region.	53	56	-	T	07-10-2022	-	-
MTB_ORF_51302:2792550-2792720(-)	56	Phobius	CYTOPLASMIC_DOMAIN	Region of a membrane-bound protein predicted to be outside the membrane, in the cytoplasm.	1	34	-	T	07-10-2022	-	-
MTB_ORF_51302:2792550-2792720(-)	56	TMHMM	TMhelix	Region of a membrane-bound protein predicted to be embedded in the membrane.	30	52	-	T	07-10-2022	-	-
MTB_ORF_67526:912771-913535(-)	254	MobiDBLite	mobidb-lite	consensus disorder prediction	229	254	-	T	07-10-2022	-	-
MTB_ORF_11262:1310506-1310754(+)	82	TMHMM	TMhelix	Region of a membrane-bound protein predicted to be embedded in the membrane.	15	34	-	T	07-10-2022	-	-
MTB_ORF_11262:1310506-1310754(+)	82	Phobius	NON_CYTOPLASMIC_DOMAIN	Region of a membrane-bound protein predicted to be outside the membrane, in the extracellular region.	35	82	-	T	07-10-2022	-	-
MTB_ORF_11262:1310506-1310754(+)	82	Phobius	SIGNAL_PEPTIDE_N_REGION	N-terminal region of a signal peptide.	1	14	-	T	07-10-2022	-	-
MTB_ORF_11262:1310506-1310754(+)	82	Phobius	SIGNAL_PEPTIDE_C_REGION	C-terminal region of a signal peptide.	27	34	-	T	07-10-2022	-	-
MTB_ORF_11262:1310506-1310754(+)	82	MobiDBLite	mobidb-lite	consensus disorder prediction	58	82	-	T	07-10-2022	-	-
MTB_ORF_11262:1310506-1310754(+)	82	Phobius	SIGNAL_PEPTIDE_H_REGION	Hydrophobic region of a signal peptide.	15	26	-	T	07-10-2022	-	-
MTB_ORF_11262:1310506-1310754(+)	82	Phobius	SIGNAL_PEPTIDE	Signal peptide region	1	34	-	T	07-10-2022	-	-
MTB_ORF_46939:3306566-3306631(-)	21	MobiDBLite	mobidb-lite	consensus disorder prediction	1	21	-	T	07-10-2022	-	-
MTB_ORF_3648:424545-424898(+)	117	MobiDBLite	mobidb-lite	consensus disorder prediction	87	108	-	T	07-10-2022	-	-
MTB_ORF_3648:424545-424898(+)	117	MobiDBLite	mobidb-lite	consensus disorder prediction	89	104	-	T	07-10-2022	-	-
MTB_ORF_29298:3421455-3421640(+)	61	Phobius	SIGNAL_PEPTIDE_C_REGION	C-terminal region of a signal peptide.	41	44	-	T	07-10-2022	-	-
MTB_ORF_29298:3421455-3421640(+)	61	Phobius	SIGNAL_PEPTIDE	Signal peptide region	1	44	-	T	07-10-2022	-	-
MTB_ORF_29298:3421455-3421640(+)	61	Phobius	SIGNAL_PEPTIDE_N_REGION	N-terminal region of a signal peptide.	1	28	-	T	07-10-2022	-	-
MTB_ORF_29298:3421455-3421640(+)	61	TMHMM	TMhelix	Region of a membrane-bound protein predicted to be embedded in the membrane.	26	48	-	T	07-10-2022	-	-
MTB_ORF_29298:3421455-3421640(+)	61	Phobius	NON_CYTOPLASMIC_DOMAIN	Region of a membrane-bound protein predicted to be outside the membrane, in the extracellular region.	45	61	-	T	07-10-2022	-	-
MTB_ORF_29298:3421455-3421640(+)	61	Phobius	SIGNAL_PEPTIDE_H_REGION	Hydrophobic region of a signal peptide.	29	40	-	T	07-10-2022	-	-
MTB_ORF_35306:4168366-4168527(+)	53	MobiDBLite	mobidb-lite	consensus disorder prediction	29	53	-	T	07-10-2022	-	-
MTB_ORF_12681:1473464-1473613(+)	49	Phobius	NON_CYTOPLASMIC_DOMAIN	Region of a membrane-bound protein predicted to be outside the membrane, in the extracellular region.	1	27	-	T	07-10-2022	-	-
MTB_ORF_12681:1473464-1473613(+)	49	Phobius	CYTOPLASMIC_DOMAIN	Region of a membrane-bound protein predicted to be outside the membrane, in the cytoplasm.	48	49	-	T	07-10-2022	-	-
MTB_ORF_12681:1473464-1473613(+)	49	Phobius	TRANSMEMBRANE	Region of a membrane-bound protein predicted to be embedded in the membrane.	28	47	-	T	07-10-2022	-	-
MTB_ORF_13517:1563403-1563489(+)	28	MobiDBLite	mobidb-lite	consensus disorder prediction	1	28	-	T	07-10-2022	-	-
MTB_ORF_12513:1455090-1455173(+)	27	MobiDBLite	mobidb-lite	consensus disorder prediction	1	27	-	T	07-10-2022	-	-
MTB_ORF_64280:1305175-1305615(-)	146	MobiDBLite	mobidb-lite	consensus disorder prediction	1	44	-	T	08-10-2022	-	-
MTB_ORF_54621:2403520-2404110(-)	196	MobiDBLite	mobidb-lite	consensus disorder prediction	79	120	-	T	08-10-2022	-	-
MTB_ORF_54621:2403520-2404110(-)	196	MobiDBLite	mobidb-lite	consensus disorder prediction	79	107	-	T	08-10-2022	-	-
MTB_ORF_26143:3046705-3046821(+)	38	MobiDBLite	mobidb-lite	consensus disorder prediction	14	38	-	T	08-10-2022	-	-
MTB_ORF_4933:568225-568416(+)	63	Phobius	CYTOPLASMIC_DOMAIN	Region of a membrane-bound protein predicted to be outside the membrane, in the cytoplasm.	61	63	-	T	08-10-2022	-	-
MTB_ORF_4933:568225-568416(+)	63	Phobius	NON_CYTOPLASMIC_DOMAIN	Region of a membrane-bound protein predicted to be outside the membrane, in the extracellular region.	1	40	-	T	08-10-2022	-	-
MTB_ORF_4933:568225-568416(+)	63	Phobius	TRANSMEMBRANE	Region of a membrane-bound protein predicted to be embedded in the membrane.	41	60	-	T	08-10-2022	-	-
MTB_ORF_74718:31824-31967(-)	47	MobiDBLite	mobidb-lite	consensus disorder prediction	24	47	-	T	08-10-2022	-	-
MTB_ORF_36518:4315176-4315322(+)	48	MobiDBLite	mobidb-lite	consensus disorder prediction	1	28	-	T	08-10-2022	-	-
MTB_ORF_35318:4169546-4170169(+)	207	PANTHER	PTHR33630	CUTINASE RV1984C-RELATED-RELATED	39	207	2e-45	T	08-10-2022	IPR000675	Cutinase/acetylxylan esterase	GO:0016787	MetaCyc: PWY-1921|MetaCyc: PWY-5835|MetaCyc: PWY-6190|MetaCyc: PWY-6322|MetaCyc: PWY-6415|MetaCyc: PWY-6558|MetaCyc: PWY-6848|MetaCyc: PWY-7002|MetaCyc: PWY-7352|MetaCyc: PWY-7367|MetaCyc: PWY-7521|MetaCyc: PWY-7599|MetaCyc: PWY-7660|MetaCyc: PWY-7712|MetaCyc: PWY-7713|MetaCyc: PWY-7730|MetaCyc: PWY-7769|MetaCyc: PWY-7774|MetaCyc: PWY-7982
MTB_ORF_35318:4169546-4170169(+)	207	Pfam	PF01083	Cutinase	40	207	3.3e-32	T	08-10-2022	IPR000675	Cutinase/acetylxylan esterase	GO:0016787	MetaCyc: PWY-1921|MetaCyc: PWY-5835|MetaCyc: PWY-6190|MetaCyc: PWY-6322|MetaCyc: PWY-6415|MetaCyc: PWY-6558|MetaCyc: PWY-6848|MetaCyc: PWY-7002|MetaCyc: PWY-7352|MetaCyc: PWY-7367|MetaCyc: PWY-7521|MetaCyc: PWY-7599|MetaCyc: PWY-7660|MetaCyc: PWY-7712|MetaCyc: PWY-7713|MetaCyc: PWY-7730|MetaCyc: PWY-7769|MetaCyc: PWY-7774|MetaCyc: PWY-7982
MTB_ORF_35318:4169546-4170169(+)	207	SUPERFAMILY	SSF53474	alpha/beta-Hydrolases	47	207	1.71e-31	T	08-10-2022	IPR029058	Alpha/Beta hydrolase fold	-	MetaCyc: PWY-1061|MetaCyc: PWY-1121|MetaCyc: PWY-1186|MetaCyc: PWY-1801|MetaCyc: PWY-181|MetaCyc: PWY-1822|MetaCyc: PWY-1901|MetaCyc: PWY-1921|MetaCyc: PWY-1961|MetaCyc: PWY-1981|MetaCyc: PWY-2002|MetaCyc: PWY-2021|MetaCyc: PWY-2055|MetaCyc: PWY-2083|MetaCyc: PWY-2321|MetaCyc: PWY-2343|MetaCyc: PWY-2501|MetaCyc: PWY-2541|MetaCyc: PWY-2601|MetaCyc: PWY-2881|MetaCyc: PWY-2901|MetaCyc: PWY-2902|Meta…
MTB_ORF_35318:4169546-4170169(+)	207	Gene3D	G3DSA:3.40.50.1820	alpha/beta hydrolase	25	207	2e-30	T	08-10-2022	IPR029058	Alpha/Beta hydrolase fold	-	MetaCyc: PWY-1061|MetaCyc: PWY-1121|MetaCyc: PWY-1186|MetaCyc: PWY-1801|MetaCyc: PWY-181|MetaCyc: PWY-1822|MetaCyc: PWY-1901|MetaCyc: PWY-1921|MetaCyc: PWY-1961|MetaCyc: PWY-1981|MetaCyc: PWY-2002|MetaCyc: PWY-2021|MetaCyc: PWY-2055|MetaCyc: PWY-2083|MetaCyc: PWY-2321|MetaCyc: PWY-2343|MetaCyc: PWY-2501|MetaCyc: PWY-2541|MetaCyc: PWY-2601|MetaCyc: PWY-2881|MetaCyc: PWY-2901|MetaCyc: PWY-2902|Meta…
MTB_ORF_35318:4169546-4170169(+)	207	PANTHER	PTHR33630:SF9	CUTINASE RV1984C-RELATED	39	207	2e-45	T	08-10-2022	-	-
MTB_ORF_35318:4169546-4170169(+)	207	SMART	SM01110	Cutinase_3	16	207	4.6e-63	T	08-10-2022	IPR000675	Cutinase/acetylxylan esterase	GO:0016787	MetaCyc: PWY-1921|MetaCyc: PWY-5835|MetaCyc: PWY-6190|MetaCyc: PWY-6322|MetaCyc: PWY-6415|MetaCyc: PWY-6558|MetaCyc: PWY-6848|MetaCyc: PWY-7002|MetaCyc: PWY-7352|MetaCyc: PWY-7367|MetaCyc: PWY-7521|MetaCyc: PWY-7599|MetaCyc: PWY-7660|MetaCyc: PWY-7712|MetaCyc: PWY-7713|MetaCyc: PWY-7730|MetaCyc: PWY-7769|MetaCyc: PWY-7774|MetaCyc: PWY-7982
MTB_ORF_36232:4284554-4284823(+)	89	MobiDBLite	mobidb-lite	consensus disorder prediction	29	49	-	T	08-10-2022	-	-
MTB_ORF_36232:4284554-4284823(+)	89	MobiDBLite	mobidb-lite	consensus disorder prediction	29	52	-	T	08-10-2022	-	-
MTB_ORF_38757:4264458-4264526(-)	22	MobiDBLite	mobidb-lite	consensus disorder prediction	1	22	-	T	08-10-2022	-	-
MTB_ORF_53052:2581843-2582298(-)	151	PANTHER	PTHR30349	PHAGE INTEGRASE-RELATED	9	117	1.8e-22	T	08-10-2022	-	-
MTB_ORF_53052:2581843-2582298(-)	151	Pfam	PF00589	Phage integrase family	7	106	1.3e-15	T	08-10-2022	IPR002104	Integrase, catalytic domain	GO:0003677|GO:0006310|GO:0015074	MetaCyc: PWY-5757|MetaCyc: PWY-6322|MetaCyc: PWY-6626|MetaCyc: PWY-6749|MetaCyc: PWY-6998|MetaCyc: PWY-7127|MetaCyc: PWY-7419|MetaCyc: PWY-7529|MetaCyc: PWY-7706|MetaCyc: PWY-7719|MetaCyc: PWY-7735|MetaCyc: PWY-7737|MetaCyc: PWY-7769|MetaCyc: PWY-7888|MetaCyc: PWY-7904
MTB_ORF_53052:2581843-2582298(-)	151	SUPERFAMILY	SSF56349	DNA breaking-rejoining enzymes	9	116	8.54e-24	T	08-10-2022	IPR011010	DNA breaking-rejoining enzyme, catalytic core	GO:0003677	MetaCyc: PWY-5757|MetaCyc: PWY-6322|MetaCyc: PWY-6626|MetaCyc: PWY-6749|MetaCyc: PWY-6998|MetaCyc: PWY-7127|MetaCyc: PWY-7419|MetaCyc: PWY-7529|MetaCyc: PWY-7706|MetaCyc: PWY-7719|MetaCyc: PWY-7735|MetaCyc: PWY-7737|MetaCyc: PWY-7769|MetaCyc: PWY-7888|MetaCyc: PWY-7904|Reactome: R-CEL-4615885|Reactome: R-DDI-4615885|Reactome: R-HSA-4615885|Reactome: R-MMU-4615885|Reactome: R-RNO-4615885|Reactome:…
MTB_ORF_53052:2581843-2582298(-)	151	ProSiteProfiles	PS51898	Tyrosine recombinase domain profile.	1	121	18.9171	T	08-10-2022	IPR002104	Integrase, catalytic domain	GO:0003677|GO:0006310|GO:0015074	MetaCyc: PWY-5757|MetaCyc: PWY-6322|MetaCyc: PWY-6626|MetaCyc: PWY-6749|MetaCyc: PWY-6998|MetaCyc: PWY-7127|MetaCyc: PWY-7419|MetaCyc: PWY-7529|MetaCyc: PWY-7706|MetaCyc: PWY-7719|MetaCyc: PWY-7735|MetaCyc: PWY-7737|MetaCyc: PWY-7769|MetaCyc: PWY-7888|MetaCyc: PWY-7904
MTB_ORF_53052:2581843-2582298(-)	151	CDD	cd00796	INT_Rci_Hp1_C	6	110	1.45935e-24	T	08-10-2022	-	-
MTB_ORF_53052:2581843-2582298(-)	151	Gene3D	G3DSA:1.10.443.10	Intergrase catalytic core	2	124	2.9e-26	T	08-10-2022	IPR013762	Integrase-like, catalytic domain superfamily	GO:0003677|GO:0006310|GO:0015074	MetaCyc: PWY-5757|MetaCyc: PWY-6322|MetaCyc: PWY-6626|MetaCyc: PWY-6749|MetaCyc: PWY-6998|MetaCyc: PWY-7127|MetaCyc: PWY-7419|MetaCyc: PWY-7529|MetaCyc: PWY-7706|MetaCyc: PWY-7719|MetaCyc: PWY-7735|MetaCyc: PWY-7737|MetaCyc: PWY-7769|MetaCyc: PWY-7888|MetaCyc: PWY-7904
MTB_ORF_2977:342011-342142(+)	43	TMHMM	TMhelix	Region of a membrane-bound protein predicted to be embedded in the membrane.	10	32	-	T	08-10-2022	-	-
MTB_ORF_57026:2137519-2138325(-)	268	Phobius	CYTOPLASMIC_DOMAIN	Region of a membrane-bound protein predicted to be outside the membrane, in the cytoplasm.	140	205	-	T	08-10-2022	-	-
MTB_ORF_57026:2137519-2138325(-)	268	TMHMM	TMhelix	Region of a membrane-bound protein predicted to be embedded in the membrane.	207	229	-	T	08-10-2022	-	-
MTB_ORF_57026:2137519-2138325(-)	268	Phobius	TRANSMEMBRANE	Region of a membrane-bound protein predicted to be embedded in the membrane.	237	258	-	T	08-10-2022	-	-
MTB_ORF_57026:2137519-2138325(-)	268	Phobius	NON_CYTOPLASMIC_DOMAIN	Region of a membrane-bound protein predicted to be outside the membrane, in the extracellular region.	1	112	-	T	08-10-2022	-	-
MTB_ORF_57026:2137519-2138325(-)	268	TMHMM	TMhelix	Region of a membrane-bound protein predicted to be embedded in the membrane.	117	139	-	T	08-10-2022	-	-
MTB_ORF_57026:2137519-2138325(-)	268	Phobius	NON_CYTOPLASMIC_DOMAIN	Region of a membrane-bound protein predicted to be outside the membrane, in the extracellular region.	226	236	-	T	08-10-2022	-	-
MTB_ORF_57026:2137519-2138325(-)	268	TMHMM	TMhelix	Region of a membrane-bound protein predicted to be embedded in the membrane.	236	258	-	T	08-10-2022	-	-
MTB_ORF_57026:2137519-2138325(-)	268	Pfam	PF14333	Domain of unknown function (DUF4389)	104	177	1.6e-12	T	08-10-2022	IPR025498	Protein of unknown function DUF4389	-	-
MTB_ORF_57026:2137519-2138325(-)	268	Phobius	TRANSMEMBRANE	Region of a membrane-bound protein predicted to be embedded in the membrane.	113	139	-	T	08-10-2022	-	-
MTB_ORF_57026:2137519-2138325(-)	268	Phobius	TRANSMEMBRANE	Region of a membrane-bound protein predicted to be embedded in the membrane.	206	225	-	T	08-10-2022	-	-
MTB_ORF_57026:2137519-2138325(-)	268	Phobius	CYTOPLASMIC_DOMAIN	Region of a membrane-bound protein predicted to be outside the membrane, in the cytoplasm.	259	268	-	T	08-10-2022	-	-
MTB_ORF_42721:3804816-3805118(-)	100	Phobius	NON_CYTOPLASMIC_DOMAIN	Region of a membrane-bound protein predicted to be outside the membrane, in the extracellular region.	40	100	-	T	08-10-2022	-	-
MTB_ORF_42721:3804816-3805118(-)	100	Phobius	SIGNAL_PEPTIDE_C_REGION	C-terminal region of a signal peptide.	22	39	-	T	08-10-2022	-	-
MTB_ORF_42721:3804816-3805118(-)	100	Phobius	SIGNAL_PEPTIDE_H_REGION	Hydrophobic region of a signal peptide.	10	21	-	T	08-10-2022	-	-
MTB_ORF_42721:3804816-3805118(-)	100	Phobius	SIGNAL_PEPTIDE	Signal peptide region	1	39	-	T	08-10-2022	-	-
MTB_ORF_42721:3804816-3805118(-)	100	Phobius	SIGNAL_PEPTIDE_N_REGION	N-terminal region of a signal peptide.	1	9	-	T	08-10-2022	-	-
MTB_ORF_69865:631815-632144(-)	109	MobiDBLite	mobidb-lite	consensus disorder prediction	1	38	-	T	08-10-2022	-	-
MTB_ORF_11016:1283087-1283323(+)	78	SignalP_GRAM_POSITIVE	SignalP-TM	SignalP-TM	1	26	-	T	08-10-2022	-	-
MTB_ORF_39987:4129064-4129126(-)	20	MobiDBLite	mobidb-lite	consensus disorder prediction	1	20	-	T	08-10-2022	-	-
MTB_ORF_11021:1283822-1284010(+)	62	Phobius	NON_CYTOPLASMIC_DOMAIN	Region of a membrane-bound protein predicted to be outside the membrane, in the extracellular region.	1	29	-	T	08-10-2022	-	-
MTB_ORF_11021:1283822-1284010(+)	62	Phobius	TRANSMEMBRANE	Region of a membrane-bound protein predicted to be embedded in the membrane.	30	54	-	T	08-10-2022	-	-
MTB_ORF_11021:1283822-1284010(+)	62	Phobius	CYTOPLASMIC_DOMAIN	Region of a membrane-bound protein predicted to be outside the membrane, in the cytoplasm.	55	62	-	T	08-10-2022	-	-
MTB_ORF_11021:1283822-1284010(+)	62	TMHMM	TMhelix	Region of a membrane-bound protein predicted to be embedded in the membrane.	31	53	-	T	08-10-2022	-	-
MTB_ORF_46042:3414936-3415280(-)	114	MobiDBLite	mobidb-lite	consensus disorder prediction	43	64	-	T	08-10-2022	-	-
MTB_ORF_74417:64602-65054(-)	150	MobiDBLite	mobidb-lite	consensus disorder prediction	14	34	-	T	08-10-2022	-	-
MTB_ORF_44676:3563176-3563244(-)	22	MobiDBLite	mobidb-lite	consensus disorder prediction	1	22	-	T	08-10-2022	-	-
MTB_ORF_18571:2150811-2150954(+)	47	Phobius	SIGNAL_PEPTIDE_H_REGION	Hydrophobic region of a signal peptide.	4	14	-	T	08-10-2022	-	-
MTB_ORF_18571:2150811-2150954(+)	47	Phobius	SIGNAL_PEPTIDE	Signal peptide region	1	22	-	T	08-10-2022	-	-
MTB_ORF_18571:2150811-2150954(+)	47	Phobius	SIGNAL_PEPTIDE_N_REGION	N-terminal region of a signal peptide.	1	3	-	T	08-10-2022	-	-
MTB_ORF_18571:2150811-2150954(+)	47	Phobius	NON_CYTOPLASMIC_DOMAIN	Region of a membrane-bound protein predicted to be outside the membrane, in the extracellular region.	23	47	-	T	08-10-2022	-	-
MTB_ORF_18571:2150811-2150954(+)	47	SignalP_EUK	SignalP-noTM	SignalP-noTM	1	16	-	T	08-10-2022	-	-
MTB_ORF_18571:2150811-2150954(+)	47	Phobius	SIGNAL_PEPTIDE_C_REGION	C-terminal region of a signal peptide.	15	22	-	T	08-10-2022	-	-
MTB_ORF_17514:2030524-2030643(+)	39	Gene3D	G3DSA:1.10.287.1060	-	1	39	5e-20	T	08-10-2022	-	-
MTB_ORF_17514:2030524-2030643(+)	39	SUPERFAMILY	SSF140453	EsxAB dimer-like	1	38	1.7e-06	T	08-10-2022	IPR036689	ESAT-6-like superfamily	-	Reactome: R-HSA-9635644|Reactome: R-HSA-9636383|Reactome: R-HSA-9636667|Reactome: R-HSA-9637628
MTB_ORF_11408:1327570-1327668(+)	32	SignalP_EUK	SignalP-noTM	SignalP-noTM	1	13	-	T	08-10-2022	-	-
MTB_ORF_23137:2684357-2684596(+)	79	MobiDBLite	mobidb-lite	consensus disorder prediction	33	67	-	T	08-10-2022	-	-
MTB_ORF_23137:2684357-2684596(+)	79	MobiDBLite	mobidb-lite	consensus disorder prediction	38	52	-	T	08-10-2022	-	-
MTB_ORF_7443:874233-874943(+)	236	PANTHER	PTHR11757	PROTEASE FAMILY S9A OLIGOPEPTIDASE	3	205	2.7e-50	T	08-10-2022	-	-
MTB_ORF_7443:874233-874943(+)	236	Pfam	PF02897	Prolyl oligopeptidase, N-terminal beta-propeller domain	10	208	4.5e-63	T	08-10-2022	IPR023302	Peptidase S9A, N-terminal domain	GO:0004252	MetaCyc: PWY-7884
MTB_ORF_7443:874233-874943(+)	236	Gene3D	G3DSA:2.130.10.120	-	78	205	1.4e-52	T	08-10-2022	-	-
MTB_ORF_7443:874233-874943(+)	236	SUPERFAMILY	SSF50993	Peptidase/esterase 'gauge' domain	7	207	7.32e-55	T	08-10-2022	-	-
MTB_ORF_7443:874233-874943(+)	236	MobiDBLite	mobidb-lite	consensus disorder prediction	1	21	-	T	08-10-2022	-	-
MTB_ORF_7443:874233-874943(+)	236	Gene3D	G3DSA:3.40.50.1820	alpha/beta hydrolase	29	77	1.4e-52	T	08-10-2022	IPR029058	Alpha/Beta hydrolase fold	-	MetaCyc: PWY-1061|MetaCyc: PWY-1121|MetaCyc: PWY-1186|MetaCyc: PWY-1801|MetaCyc: PWY-181|MetaCyc: PWY-1822|MetaCyc: PWY-1901|MetaCyc: PWY-1921|MetaCyc: PWY-1961|MetaCyc: PWY-1981|MetaCyc: PWY-2002|MetaCyc: PWY-2021|MetaCyc: PWY-2055|MetaCyc: PWY-2083|MetaCyc: PWY-2321|MetaCyc: PWY-2343|MetaCyc: PWY-2501|MetaCyc: PWY-2541|MetaCyc: PWY-2601|MetaCyc: PWY-2881|MetaCyc: PWY-2901|MetaCyc: PWY-2902|Meta…
MTB_ORF_12222:1420034-1420174(+)	46	SignalP_GRAM_POSITIVE	SignalP-TM	SignalP-TM	1	21	-	T	08-10-2022	-	-
MTB_ORF_42771:3798586-3798681(-)	31	Phobius	NON_CYTOPLASMIC_DOMAIN	Region of a membrane-bound protein predicted to be outside the membrane, in the extracellular region.	1	11	-	T	08-10-2022	-	-
MTB_ORF_42771:3798586-3798681(-)	31	Phobius	CYTOPLASMIC_DOMAIN	Region of a membrane-bound protein predicted to be outside the membrane, in the cytoplasm.	31	31	-	T	08-10-2022	-	-
MTB_ORF_42771:3798586-3798681(-)	31	Phobius	TRANSMEMBRANE	Region of a membrane-bound protein predicted to be embedded in the membrane.	12	30	-	T	08-10-2022	-	-
MTB_ORF_15918:1842964-1843443(+)	159	MobiDBLite	mobidb-lite	consensus disorder prediction	96	115	-	T	08-10-2022	-	-
MTB_ORF_42045:3880653-3880829(-)	58	Phobius	NON_CYTOPLASMIC_DOMAIN	Region of a membrane-bound protein predicted to be outside the membrane, in the extracellular region.	17	58	-	T	08-10-2022	-	-
MTB_ORF_42045:3880653-3880829(-)	58	Phobius	SIGNAL_PEPTIDE_N_REGION	N-terminal region of a signal peptide.	1	2	-	T	08-10-2022	-	-
MTB_ORF_42045:3880653-3880829(-)	58	Phobius	SIGNAL_PEPTIDE_H_REGION	Hydrophobic region of a signal peptide.	3	11	-	T	08-10-2022	-	-
MTB_ORF_42045:3880653-3880829(-)	58	Phobius	SIGNAL_PEPTIDE_C_REGION	C-terminal region of a signal peptide.	12	16	-	T	08-10-2022	-	-
MTB_ORF_42045:3880653-3880829(-)	58	Phobius	SIGNAL_PEPTIDE	Signal peptide region	1	16	-	T	08-10-2022	-	-
MTB_ORF_45558:3468036-3468131(-)	31	Phobius	SIGNAL_PEPTIDE_H_REGION	Hydrophobic region of a signal peptide.	4	14	-	T	08-10-2022	-	-
MTB_ORF_45558:3468036-3468131(-)	31	Phobius	NON_CYTOPLASMIC_DOMAIN	Region of a membrane-bound protein predicted to be outside the membrane, in the extracellular region.	20	31	-	T	08-10-2022	-	-
MTB_ORF_45558:3468036-3468131(-)	31	Phobius	SIGNAL_PEPTIDE	Signal peptide region	1	19	-	T	08-10-2022	-	-
MTB_ORF_45558:3468036-3468131(-)	31	Phobius	SIGNAL_PEPTIDE_C_REGION	C-terminal region of a signal peptide.	15	19	-	T	08-10-2022	-	-
MTB_ORF_45558:3468036-3468131(-)	31	Phobius	SIGNAL_PEPTIDE_N_REGION	N-terminal region of a signal peptide.	1	3	-	T	08-10-2022	-	-
MTB_ORF_28540:3332182-3332805(+)	207	MobiDBLite	mobidb-lite	consensus disorder prediction	20	37	-	T	08-10-2022	-	-
MTB_ORF_28540:3332182-3332805(+)	207	MobiDBLite	mobidb-lite	consensus disorder prediction	1	37	-	T	08-10-2022	-	-
MTB_ORF_22742:2641056-2641235(+)	59	Phobius	NON_CYTOPLASMIC_DOMAIN	Region of a membrane-bound protein predicted to be outside the membrane, in the extracellular region.	1	31	-	T	08-10-2022	-	-
MTB_ORF_22742:2641056-2641235(+)	59	Phobius	CYTOPLASMIC_DOMAIN	Region of a membrane-bound protein predicted to be outside the membrane, in the cytoplasm.	54	59	-	T	08-10-2022	-	-
MTB_ORF_22742:2641056-2641235(+)	59	Phobius	TRANSMEMBRANE	Region of a membrane-bound protein predicted to be embedded in the membrane.	32	53	-	T	08-10-2022	-	-
MTB_ORF_22742:2641056-2641235(+)	59	TMHMM	TMhelix	Region of a membrane-bound protein predicted to be embedded in the membrane.	32	54	-	T	08-10-2022	-	-
MTB_ORF_12683:1473582-1473671(+)	29	Phobius	NON_CYTOPLASMIC_DOMAIN	Region of a membrane-bound protein predicted to be outside the membrane, in the extracellular region.	28	29	-	T	08-10-2022	-	-
MTB_ORF_12683:1473582-1473671(+)	29	TMHMM	TMhelix	Region of a membrane-bound protein predicted to be embedded in the membrane.	10	27	-	T	08-10-2022	-	-
MTB_ORF_12683:1473582-1473671(+)	29	Phobius	TRANSMEMBRANE	Region of a membrane-bound protein predicted to be embedded in the membrane.	7	27	-	T	08-10-2022	-	-
MTB_ORF_12683:1473582-1473671(+)	29	Phobius	CYTOPLASMIC_DOMAIN	Region of a membrane-bound protein predicted to be outside the membrane, in the cytoplasm.	1	6	-	T	08-10-2022	-	-
MTB_ORF_44028:3639248-3639769(-)	173	MobiDBLite	mobidb-lite	consensus disorder prediction	118	138	-	T	08-10-2022	-	-
MTB_ORF_2100:242033-242521(+)	162	MobiDBLite	mobidb-lite	consensus disorder prediction	42	162	-	T	08-10-2022	-	-
MTB_ORF_2100:242033-242521(+)	162	MobiDBLite	mobidb-lite	consensus disorder prediction	42	71	-	T	08-10-2022	-	-
MTB_ORF_67095:965532-965741(-)	69	MobiDBLite	mobidb-lite	consensus disorder prediction	1	59	-	T	08-10-2022	-	-
MTB_ORF_25960:3023395-3023568(+)	57	MobiDBLite	mobidb-lite	consensus disorder prediction	1	33	-	T	08-10-2022	-	-
MTB_ORF_51579:2759463-2759642(-)	59	MobiDBLite	mobidb-lite	consensus disorder prediction	1	59	-	T	08-10-2022	-	-
MTB_ORF_37402:4411294-4411356(+)	20	MobiDBLite	mobidb-lite	consensus disorder prediction	1	20	-	T	08-10-2022	-	-
MTB_ORF_46979:3302568-3302822(-)	84	MobiDBLite	mobidb-lite	consensus disorder prediction	1	36	-	T	08-10-2022	-	-
MTB_ORF_5840:678927-679127(+)	66	TMHMM	TMhelix	Region of a membrane-bound protein predicted to be embedded in the membrane.	5	27	-	T	08-10-2022	-	-
MTB_ORF_5840:678927-679127(+)	66	Phobius	NON_CYTOPLASMIC_DOMAIN	Region of a membrane-bound protein predicted to be outside the membrane, in the extracellular region.	1	32	-	T	08-10-2022	-	-
MTB_ORF_5840:678927-679127(+)	66	Phobius	CYTOPLASMIC_DOMAIN	Region of a membrane-bound protein predicted to be outside the membrane, in the cytoplasm.	52	66	-	T	08-10-2022	-	-
MTB_ORF_5840:678927-679127(+)	66	Phobius	TRANSMEMBRANE	Region of a membrane-bound protein predicted to be embedded in the membrane.	33	51	-	T	08-10-2022	-	-
MTB_ORF_55712:2278943-2279410(-)	155	MobiDBLite	mobidb-lite	consensus disorder prediction	127	155	-	T	08-10-2022	-	-
MTB_ORF_69572:665501-665800(-)	99	MobiDBLite	mobidb-lite	consensus disorder prediction	1	18	-	T	08-10-2022	-	-
MTB_ORF_69572:665501-665800(-)	99	MobiDBLite	mobidb-lite	consensus disorder prediction	1	26	-	T	08-10-2022	-	-
MTB_ORF_69572:665501-665800(-)	99	MobiDBLite	mobidb-lite	consensus disorder prediction	80	99	-	T	08-10-2022	-	-
MTB_ORF_69572:665501-665800(-)	99	MobiDBLite	mobidb-lite	consensus disorder prediction	82	99	-	T	08-10-2022	-	-
MTB_ORF_19359:2239964-2240134(+)	56	MobiDBLite	mobidb-lite	consensus disorder prediction	37	56	-	T	08-10-2022	-	-
MTB_ORF_19611:2268125-2268196(+)	23	Phobius	SIGNAL_PEPTIDE_H_REGION	Hydrophobic region of a signal peptide.	6	13	-	T	08-10-2022	-	-
MTB_ORF_19611:2268125-2268196(+)	23	Phobius	NON_CYTOPLASMIC_DOMAIN	Region of a membrane-bound protein predicted to be outside the membrane, in the extracellular region.	18	23	-	T	08-10-2022	-	-
MTB_ORF_19611:2268125-2268196(+)	23	Phobius	SIGNAL_PEPTIDE_N_REGION	N-terminal region of a signal peptide.	1	5	-	T	08-10-2022	-	-
MTB_ORF_19611:2268125-2268196(+)	23	Phobius	SIGNAL_PEPTIDE_C_REGION	C-terminal region of a signal peptide.	14	17	-	T	08-10-2022	-	-
MTB_ORF_19611:2268125-2268196(+)	23	Phobius	SIGNAL_PEPTIDE	Signal peptide region	1	17	-	T	08-10-2022	-	-
MTB_ORF_61001:1690356-1690658(-)	100	Pfam	PF00293	NUDIX domain	20	72	1.3e-06	T	08-10-2022	IPR000086	NUDIX hydrolase domain	-	MetaCyc: PWY-4702|MetaCyc: PWY-5083|MetaCyc: PWY-5123|MetaCyc: PWY-5381|MetaCyc: PWY-5491|MetaCyc: PWY-5757|MetaCyc: PWY-6147|MetaCyc: PWY-6148|MetaCyc: PWY-6174|MetaCyc: PWY-6352|MetaCyc: PWY-6365|MetaCyc: PWY-6366|MetaCyc: PWY-6368|MetaCyc: PWY-6383|MetaCyc: PWY-6456|MetaCyc: PWY-6502|MetaCyc: PWY-6545|MetaCyc: PWY-6575|MetaCyc: PWY-6627|MetaCyc: PWY-6686|MetaCyc: PWY-6720|MetaCyc: PWY-6724|Met…
MTB_ORF_61001:1690356-1690658(-)	100	Gene3D	G3DSA:3.90.79.10	Nucleoside Triphosphate Pyrophosphohydrolase	14	98	1.7e-08	T	08-10-2022	-	-
MTB_ORF_61001:1690356-1690658(-)	100	SUPERFAMILY	SSF55811	Nudix	16	72	2.8e-09	T	08-10-2022	IPR015797	NUDIX hydrolase-like domain superfamily	-	MetaCyc: PWY-4702|MetaCyc: PWY-5083|MetaCyc: PWY-5123|MetaCyc: PWY-5381|MetaCyc: PWY-5491|MetaCyc: PWY-5757|MetaCyc: PWY-6147|MetaCyc: PWY-6148|MetaCyc: PWY-6174|MetaCyc: PWY-6352|MetaCyc: PWY-6365|MetaCyc: PWY-6366|MetaCyc: PWY-6368|MetaCyc: PWY-6383|MetaCyc: PWY-6456|MetaCyc: PWY-6502|MetaCyc: PWY-6545|MetaCyc: PWY-6575|MetaCyc: PWY-6627|MetaCyc: PWY-6686|MetaCyc: PWY-6720|MetaCyc: PWY-6724|Met…
MTB_ORF_11696:1359208-1359429(+)	73	MobiDBLite	mobidb-lite	consensus disorder prediction	58	73	-	T	08-10-2022	-	-
MTB_ORF_11696:1359208-1359429(+)	73	MobiDBLite	mobidb-lite	consensus disorder prediction	40	73	-	T	08-10-2022	-	-
MTB_ORF_11696:1359208-1359429(+)	73	MobiDBLite	mobidb-lite	consensus disorder prediction	1	25	-	T	08-10-2022	-	-
MTB_ORF_6282:733570-733740(+)	56	MobiDBLite	mobidb-lite	consensus disorder prediction	33	56	-	T	08-10-2022	-	-
MTB_ORF_39802:4148938-4149036(-)	32	MobiDBLite	mobidb-lite	consensus disorder prediction	13	32	-	T	08-10-2022	-	-
MTB_ORF_65087:1205755-1206021(-)	88	MobiDBLite	mobidb-lite	consensus disorder prediction	64	88	-	T	08-10-2022	-	-
MTB_ORF_761:87693-88301(+)	202	MobiDBLite	mobidb-lite	consensus disorder prediction	1	25	-	T	08-10-2022	-	-
MTB_ORF_10647:1242714-1243199(+)	161	MobiDBLite	mobidb-lite	consensus disorder prediction	1	36	-	T	08-10-2022	-	-
MTB_ORF_15923:1843543-1843689(+)	48	TMHMM	TMhelix	Region of a membrane-bound protein predicted to be embedded in the membrane.	10	29	-	T	08-10-2022	-	-
MTB_ORF_38680:4274666-4274857(-)	63	MobiDBLite	mobidb-lite	consensus disorder prediction	9	23	-	T	08-10-2022	-	-
MTB_ORF_38680:4274666-4274857(-)	63	MobiDBLite	mobidb-lite	consensus disorder prediction	1	30	-	T	08-10-2022	-	-
MTB_ORF_38680:4274666-4274857(-)	63	Phobius	NON_CYTOPLASMIC_DOMAIN	Region of a membrane-bound protein predicted to be outside the membrane, in the extracellular region.	55	63	-	T	08-10-2022	-	-
MTB_ORF_38680:4274666-4274857(-)	63	Phobius	CYTOPLASMIC_DOMAIN	Region of a membrane-bound protein predicted to be outside the membrane, in the cytoplasm.	1	35	-	T	08-10-2022	-	-
MTB_ORF_38680:4274666-4274857(-)	63	Phobius	TRANSMEMBRANE	Region of a membrane-bound protein predicted to be embedded in the membrane.	36	54	-	T	08-10-2022	-	-
MTB_ORF_68067:850342-850557(-)	71	Pfam	PF13384	Homeodomain-like domain	17	63	1e-13	T	08-10-2022	-	-
MTB_ORF_68067:850342-850557(-)	71	Gene3D	G3DSA:1.10.10.10	-	4	69	7e-09	T	08-10-2022	IPR036388	Winged helix-like DNA-binding domain superfamily	-	MetaCyc: PWY-1061|MetaCyc: PWY-1121|MetaCyc: PWY-1186|MetaCyc: PWY-2002|MetaCyc: PWY-2083|MetaCyc: PWY-2181|MetaCyc: PWY-2229|MetaCyc: PWY-2321|MetaCyc: PWY-2467|MetaCyc: PWY-2722|MetaCyc: PWY-2723|MetaCyc: PWY-3385|MetaCyc: PWY-3542|MetaCyc: PWY-3581|MetaCyc: PWY-361|MetaCyc: PWY-3901|MetaCyc: PWY-4021|MetaCyc: PWY-4061|MetaCyc: PWY-4201|MetaCyc: PWY-4801|MetaCyc: PWY-4922|MetaCyc: PWY-5024|Meta…
MTB_ORF_68067:850342-850557(-)	71	SUPERFAMILY	SSF48295	TrpR-like	16	65	4.92e-13	T	08-10-2022	IPR010921	Trp repressor/replication initiator	GO:0043565	-
MTB_ORF_65491:1160095-1160433(-)	112	PANTHER	PTHR33803	IS1478 TRANSPOSASE	28	111	2e-18	T	08-10-2022	-	-
MTB_ORF_10075:1176030-1176485(+)	151	MobiDBLite	mobidb-lite	consensus disorder prediction	36	59	-	T	08-10-2022	-	-
MTB_ORF_10075:1176030-1176485(+)	151	SignalP_GRAM_POSITIVE	SignalP-TM	SignalP-TM	1	17	-	T	08-10-2022	-	-
MTB_ORF_69868:630783-631649(-)	288	TMHMM	TMhelix	Region of a membrane-bound protein predicted to be embedded in the membrane.	15	37	-	T	08-10-2022	-	-
MTB_ORF_69868:630783-631649(-)	288	MobiDBLite	mobidb-lite	consensus disorder prediction	272	288	-	T	08-10-2022	-	-
MTB_ORF_69868:630783-631649(-)	288	TMHMM	TMhelix	Region of a membrane-bound protein predicted to be embedded in the membrane.	79	101	-	T	08-10-2022	-	-
MTB_ORF_69868:630783-631649(-)	288	TMHMM	TMhelix	Region of a membrane-bound protein predicted to be embedded in the membrane.	108	130	-	T	08-10-2022	-	-
MTB_ORF_69868:630783-631649(-)	288	MobiDBLite	mobidb-lite	consensus disorder prediction	260	288	-	T	08-10-2022	-	-
MTB_ORF_69868:630783-631649(-)	288	TMHMM	TMhelix	Region of a membrane-bound protein predicted to be embedded in the membrane.	42	64	-	T	08-10-2022	-	-
MTB_ORF_51160:2812135-2812197(-)	20	MobiDBLite	mobidb-lite	consensus disorder prediction	1	20	-	T	08-10-2022	-	-
MTB_ORF_9370:1095082-1095159(+)	25	MobiDBLite	mobidb-lite	consensus disorder prediction	1	25	-	T	08-10-2022	-	-
MTB_ORF_13403:1547475-1547588(+)	37	Phobius	SIGNAL_PEPTIDE_N_REGION	N-terminal region of a signal peptide.	1	7	-	T	08-10-2022	-	-
MTB_ORF_13403:1547475-1547588(+)	37	Phobius	NON_CYTOPLASMIC_DOMAIN	Region of a membrane-bound protein predicted to be outside the membrane, in the extracellular region.	28	37	-	T	08-10-2022	-	-
MTB_ORF_13403:1547475-1547588(+)	37	Phobius	SIGNAL_PEPTIDE	Signal peptide region	1	27	-	T	08-10-2022	-	-
MTB_ORF_13403:1547475-1547588(+)	37	Phobius	SIGNAL_PEPTIDE_H_REGION	Hydrophobic region of a signal peptide.	8	19	-	T	08-10-2022	-	-
MTB_ORF_13403:1547475-1547588(+)	37	Phobius	SIGNAL_PEPTIDE_C_REGION	C-terminal region of a signal peptide.	20	27	-	T	08-10-2022	-	-
MTB_ORF_28481:3325426-3325854(+)	142	MobiDBLite	mobidb-lite	consensus disorder prediction	1	18	-	T	08-10-2022	-	-
MTB_ORF_28481:3325426-3325854(+)	142	MobiDBLite	mobidb-lite	consensus disorder prediction	1	20	-	T	08-10-2022	-	-
MTB_ORF_19015:2201595-2201732(+)	45	MobiDBLite	mobidb-lite	consensus disorder prediction	25	45	-	T	08-10-2022	-	-
MTB_ORF_31752:3723128-3724042(+)	304	Gene3D	G3DSA:3.40.50.1820	alpha/beta hydrolase	205	268	2.8e-07	T	08-10-2022	IPR029058	Alpha/Beta hydrolase fold	-	MetaCyc: PWY-1061|MetaCyc: PWY-1121|MetaCyc: PWY-1186|MetaCyc: PWY-1801|MetaCyc: PWY-181|MetaCyc: PWY-1822|MetaCyc: PWY-1901|MetaCyc: PWY-1921|MetaCyc: PWY-1961|MetaCyc: PWY-1981|MetaCyc: PWY-2002|MetaCyc: PWY-2021|MetaCyc: PWY-2055|MetaCyc: PWY-2083|MetaCyc: PWY-2321|MetaCyc: PWY-2343|MetaCyc: PWY-2501|MetaCyc: PWY-2541|MetaCyc: PWY-2601|MetaCyc: PWY-2881|MetaCyc: PWY-2901|MetaCyc: PWY-2902|Meta…
MTB_ORF_31752:3723128-3724042(+)	304	MobiDBLite	mobidb-lite	consensus disorder prediction	285	304	-	T	08-10-2022	-	-
MTB_ORF_31752:3723128-3724042(+)	304	SUPERFAMILY	SSF53474	alpha/beta-Hydrolases	206	251	8.13e-08	T	08-10-2022	IPR029058	Alpha/Beta hydrolase fold	-	MetaCyc: PWY-1061|MetaCyc: PWY-1121|MetaCyc: PWY-1186|MetaCyc: PWY-1801|MetaCyc: PWY-181|MetaCyc: PWY-1822|MetaCyc: PWY-1901|MetaCyc: PWY-1921|MetaCyc: PWY-1961|MetaCyc: PWY-1981|MetaCyc: PWY-2002|MetaCyc: PWY-2021|MetaCyc: PWY-2055|MetaCyc: PWY-2083|MetaCyc: PWY-2321|MetaCyc: PWY-2343|MetaCyc: PWY-2501|MetaCyc: PWY-2541|MetaCyc: PWY-2601|MetaCyc: PWY-2881|MetaCyc: PWY-2901|MetaCyc: PWY-2902|Meta…
MTB_ORF_23103:2680695-2680775(+)	26	SignalP_EUK	SignalP-noTM	SignalP-noTM	1	11	-	T	08-10-2022	-	-
MTB_ORF_4150:483850-483960(+)	36	MobiDBLite	mobidb-lite	consensus disorder prediction	8	22	-	T	08-10-2022	-	-
MTB_ORF_4150:483850-483960(+)	36	MobiDBLite	mobidb-lite	consensus disorder prediction	1	36	-	T	08-10-2022	-	-
MTB_ORF_51690:2744981-2745118(-)	45	MobiDBLite	mobidb-lite	consensus disorder prediction	1	28	-	T	08-10-2022	-	-
MTB_ORF_71646:401371-401721(-)	116	MobiDBLite	mobidb-lite	consensus disorder prediction	90	116	-	T	08-10-2022	-	-
MTB_ORF_55039:2359343-2359699(-)	118	MobiDBLite	mobidb-lite	consensus disorder prediction	58	86	-	T	08-10-2022	-	-
MTB_ORF_55039:2359343-2359699(-)	118	MobiDBLite	mobidb-lite	consensus disorder prediction	1	37	-	T	08-10-2022	-	-
MTB_ORF_1708:196661-196864(+)	67	MobiDBLite	mobidb-lite	consensus disorder prediction	36	67	-	T	08-10-2022	-	-
MTB_ORF_1708:196661-196864(+)	67	MobiDBLite	mobidb-lite	consensus disorder prediction	49	67	-	T	08-10-2022	-	-
MTB_ORF_64289:1304755-1304823(-)	22	MobiDBLite	mobidb-lite	consensus disorder prediction	1	22	-	T	08-10-2022	-	-
MTB_ORF_74559:48078-48158(-)	26	MobiDBLite	mobidb-lite	consensus disorder prediction	1	26	-	T	08-10-2022	-	-
MTB_ORF_74559:48078-48158(-)	26	MobiDBLite	mobidb-lite	consensus disorder prediction	1	26	-	T	08-10-2022	-	-
MTB_ORF_50005:2953177-2953401(-)	74	MobiDBLite	mobidb-lite	consensus disorder prediction	1	23	-	T	08-10-2022	-	-
MTB_ORF_16005:1852105-1852188(+)	27	Phobius	SIGNAL_PEPTIDE	Signal peptide region	1	19	-	T	08-10-2022	-	-
MTB_ORF_16005:1852105-1852188(+)	27	Phobius	SIGNAL_PEPTIDE_N_REGION	N-terminal region of a signal peptide.	1	2	-	T	08-10-2022	-	-
MTB_ORF_16005:1852105-1852188(+)	27	Phobius	SIGNAL_PEPTIDE_C_REGION	C-terminal region of a signal peptide.	15	19	-	T	08-10-2022	-	-
MTB_ORF_16005:1852105-1852188(+)	27	Phobius	SIGNAL_PEPTIDE_H_REGION	Hydrophobic region of a signal peptide.	3	14	-	T	08-10-2022	-	-
MTB_ORF_16005:1852105-1852188(+)	27	Phobius	NON_CYTOPLASMIC_DOMAIN	Region of a membrane-bound protein predicted to be outside the membrane, in the extracellular region.	20	27	-	T	08-10-2022	-	-
MTB_ORF_4908:565573-565701(+)	42	MobiDBLite	mobidb-lite	consensus disorder prediction	1	42	-	T	08-10-2022	-	-
MTB_ORF_17676:2048386-2049597(+)	403	Pfam	PF12484	PPE-SVP subfamily C-terminal region	321	399	5.8e-21	T	08-10-2022	IPR022171	PPE family, C-terminal	-	-
MTB_ORF_17676:2048386-2049597(+)	403	PANTHER	PTHR46766	GLUTAMINE-RICH PROTEIN 2	1	234	8.4e-68	T	08-10-2022	-	-
MTB_ORF_17676:2048386-2049597(+)	403	Pfam	PF00823	PPE family	10	165	5.1e-63	T	08-10-2022	IPR000030	PPE family	-	Reactome: R-HSA-9636249
MTB_ORF_17676:2048386-2049597(+)	403	SUPERFAMILY	SSF140459	PE/PPE dimer-like	6	177	3.14e-64	T	08-10-2022	-	-
MTB_ORF_17676:2048386-2049597(+)	403	Gene3D	G3DSA:1.20.1260.20	PPE superfamily	5	177	4.2e-60	T	08-10-2022	IPR038332	PPE superfamily	-	Reactome: R-HSA-9636249
MTB_ORF_40401:4082885-4083034(-)	49	MobiDBLite	mobidb-lite	consensus disorder prediction	9	40	-	T	08-10-2022	-	-
MTB_ORF_40401:4082885-4083034(-)	49	MobiDBLite	mobidb-lite	consensus disorder prediction	1	49	-	T	08-10-2022	-	-
MTB_ORF_7653:900035-900526(+)	163	MobiDBLite	mobidb-lite	consensus disorder prediction	79	101	-	T	08-10-2022	-	-
MTB_ORF_46485:3359320-3359538(-)	72	TMHMM	TMhelix	Region of a membrane-bound protein predicted to be embedded in the membrane.	10	32	-	T	08-10-2022	-	-
MTB_ORF_46485:3359320-3359538(-)	72	Gene3D	G3DSA:3.30.505.20	-	14	72	8e-11	T	08-10-2022	-	-
MTB_ORF_18430:2137421-2137687(+)	88	MobiDBLite	mobidb-lite	consensus disorder prediction	45	88	-	T	08-10-2022	-	-
MTB_ORF_18430:2137421-2137687(+)	88	MobiDBLite	mobidb-lite	consensus disorder prediction	45	74	-	T	08-10-2022	-	-
MTB_ORF_14996:1736217-1736342(+)	41	MobiDBLite	mobidb-lite	consensus disorder prediction	20	34	-	T	08-10-2022	-	-
MTB_ORF_14996:1736217-1736342(+)	41	MobiDBLite	mobidb-lite	consensus disorder prediction	20	41	-	T	08-10-2022	-	-
MTB_ORF_11263:1310552-1310695(+)	47	SignalP_EUK	SignalP-noTM	SignalP-noTM	1	22	-	T	08-10-2022	-	-
MTB_ORF_50733:2866575-2866646(-)	23	Phobius	SIGNAL_PEPTIDE	Signal peptide region	1	17	-	T	08-10-2022	-	-
MTB_ORF_50733:2866575-2866646(-)	23	Phobius	SIGNAL_PEPTIDE_H_REGION	Hydrophobic region of a signal peptide.	5	12	-	T	08-10-2022	-	-
MTB_ORF_50733:2866575-2866646(-)	23	Phobius	SIGNAL_PEPTIDE_N_REGION	N-terminal region of a signal peptide.	1	4	-	T	08-10-2022	-	-
MTB_ORF_50733:2866575-2866646(-)	23	Phobius	SIGNAL_PEPTIDE_C_REGION	C-terminal region of a signal peptide.	13	17	-	T	08-10-2022	-	-
MTB_ORF_50733:2866575-2866646(-)	23	Phobius	NON_CYTOPLASMIC_DOMAIN	Region of a membrane-bound protein predicted to be outside the membrane, in the extracellular region.	18	23	-	T	08-10-2022	-	-
MTB_ORF_25328:2950766-2950963(+)	65	SignalP_GRAM_POSITIVE	SignalP-TM	SignalP-TM	1	22	-	T	08-10-2022	-	-
MTB_ORF_55036:2359567-2359818(-)	83	MobiDBLite	mobidb-lite	consensus disorder prediction	52	83	-	T	08-10-2022	-	-
MTB_ORF_55036:2359567-2359818(-)	83	MobiDBLite	mobidb-lite	consensus disorder prediction	52	77	-	T	08-10-2022	-	-
MTB_ORF_19010:2201277-2201579(+)	100	MobiDBLite	mobidb-lite	consensus disorder prediction	40	100	-	T	08-10-2022	-	-
MTB_ORF_45306:3494330-3494668(-)	112	MobiDBLite	mobidb-lite	consensus disorder prediction	18	40	-	T	08-10-2022	-	-
MTB_ORF_14689:1702800-1703153(+)	117	MobiDBLite	mobidb-lite	consensus disorder prediction	52	117	-	T	08-10-2022	-	-
MTB_ORF_14689:1702800-1703153(+)	117	Phobius	NON_CYTOPLASMIC_DOMAIN	Region of a membrane-bound protein predicted to be outside the membrane, in the extracellular region.	1	5	-	T	08-10-2022	-	-
MTB_ORF_14689:1702800-1703153(+)	117	MobiDBLite	mobidb-lite	consensus disorder prediction	52	73	-	T	08-10-2022	-	-
MTB_ORF_14689:1702800-1703153(+)	117	Phobius	CYTOPLASMIC_DOMAIN	Region of a membrane-bound protein predicted to be outside the membrane, in the cytoplasm.	25	117	-	T	08-10-2022	-	-
MTB_ORF_14689:1702800-1703153(+)	117	MobiDBLite	mobidb-lite	consensus disorder prediction	77	100	-	T	08-10-2022	-	-
MTB_ORF_14689:1702800-1703153(+)	117	Phobius	TRANSMEMBRANE	Region of a membrane-bound protein predicted to be embedded in the membrane.	6	24	-	T	08-10-2022	-	-
MTB_ORF_51527:2765508-2765840(-)	110	MobiDBLite	mobidb-lite	consensus disorder prediction	1	27	-	T	08-10-2022	-	-
MTB_ORF_64323:1300055-1301119(-)	354	MobiDBLite	mobidb-lite	consensus disorder prediction	66	91	-	T	08-10-2022	-	-
MTB_ORF_64323:1300055-1301119(-)	354	MobiDBLite	mobidb-lite	consensus disorder prediction	268	292	-	T	08-10-2022	-	-
MTB_ORF_25578:2978798-2979268(+)	156	MobiDBLite	mobidb-lite	consensus disorder prediction	74	110	-	T	08-10-2022	-	-
MTB_ORF_57756:2056256-2056606(-)	116	MobiDBLite	mobidb-lite	consensus disorder prediction	1	44	-	T	08-10-2022	-	-
MTB_ORF_68164:834931-835005(-)	24	Phobius	TRANSMEMBRANE	Region of a membrane-bound protein predicted to be embedded in the membrane.	6	23	-	T	08-10-2022	-	-
MTB_ORF_68164:834931-835005(-)	24	Phobius	CYTOPLASMIC_DOMAIN	Region of a membrane-bound protein predicted to be outside the membrane, in the cytoplasm.	24	24	-	T	08-10-2022	-	-
MTB_ORF_68164:834931-835005(-)	24	Phobius	NON_CYTOPLASMIC_DOMAIN	Region of a membrane-bound protein predicted to be outside the membrane, in the extracellular region.	1	5	-	T	08-10-2022	-	-
MTB_ORF_31365:3672058-3672225(+)	55	MobiDBLite	mobidb-lite	consensus disorder prediction	1	55	-	T	08-10-2022	-	-
MTB_ORF_31365:3672058-3672225(+)	55	MobiDBLite	mobidb-lite	consensus disorder prediction	8	55	-	T	08-10-2022	-	-
MTB_ORF_25469:2965649-2965912(+)	87	MobiDBLite	mobidb-lite	consensus disorder prediction	21	65	-	T	08-10-2022	-	-
MTB_ORF_25469:2965649-2965912(+)	87	MobiDBLite	mobidb-lite	consensus disorder prediction	48	64	-	T	08-10-2022	-	-
MTB_ORF_18419:2136030-2136218(+)	62	MobiDBLite	mobidb-lite	consensus disorder prediction	1	20	-	T	08-10-2022	-	-
MTB_ORF_15440:1786471-1786587(+)	38	MobiDBLite	mobidb-lite	consensus disorder prediction	1	38	-	T	08-10-2022	-	-
MTB_ORF_15440:1786471-1786587(+)	38	MobiDBLite	mobidb-lite	consensus disorder prediction	1	19	-	T	08-10-2022	-	-
MTB_ORF_9371:1095169-1095288(+)	39	TMHMM	TMhelix	Region of a membrane-bound protein predicted to be embedded in the membrane.	15	37	-	T	08-10-2022	-	-
MTB_ORF_9371:1095169-1095288(+)	39	Phobius	CYTOPLASMIC_DOMAIN	Region of a membrane-bound protein predicted to be outside the membrane, in the cytoplasm.	39	39	-	T	08-10-2022	-	-
MTB_ORF_9371:1095169-1095288(+)	39	Phobius	NON_CYTOPLASMIC_DOMAIN	Region of a membrane-bound protein predicted to be outside the membrane, in the extracellular region.	1	19	-	T	08-10-2022	-	-
MTB_ORF_9371:1095169-1095288(+)	39	Phobius	TRANSMEMBRANE	Region of a membrane-bound protein predicted to be embedded in the membrane.	20	38	-	T	08-10-2022	-	-
MTB_ORF_10363:1211402-1211572(+)	56	Phobius	NON_CYTOPLASMIC_DOMAIN	Region of a membrane-bound protein predicted to be outside the membrane, in the extracellular region.	20	56	-	T	08-10-2022	-	-
MTB_ORF_10363:1211402-1211572(+)	56	Phobius	SIGNAL_PEPTIDE_H_REGION	Hydrophobic region of a signal peptide.	4	14	-	T	08-10-2022	-	-
MTB_ORF_10363:1211402-1211572(+)	56	Phobius	SIGNAL_PEPTIDE	Signal peptide region	1	19	-	T	08-10-2022	-	-
MTB_ORF_10363:1211402-1211572(+)	56	Phobius	SIGNAL_PEPTIDE_C_REGION	C-terminal region of a signal peptide.	15	19	-	T	08-10-2022	-	-
MTB_ORF_10363:1211402-1211572(+)	56	Phobius	SIGNAL_PEPTIDE_N_REGION	N-terminal region of a signal peptide.	1	3	-	T	08-10-2022	-	-
MTB_ORF_9420:1101314-1101532(+)	72	TMHMM	TMhelix	Region of a membrane-bound protein predicted to be embedded in the membrane.	10	32	-	T	08-10-2022	-	-
MTB_ORF_9420:1101314-1101532(+)	72	SignalP_EUK	SignalP-noTM	SignalP-noTM	1	31	-	T	08-10-2022	-	-
MTB_ORF_9420:1101314-1101532(+)	72	SignalP_GRAM_POSITIVE	SignalP-TM	SignalP-TM	1	31	-	T	08-10-2022	-	-
MTB_ORF_25624:2982436-2982660(+)	74	Phobius	TRANSMEMBRANE	Region of a membrane-bound protein predicted to be embedded in the membrane.	41	64	-	T	08-10-2022	-	-
MTB_ORF_25624:2982436-2982660(+)	74	Phobius	NON_CYTOPLASMIC_DOMAIN	Region of a membrane-bound protein predicted to be outside the membrane, in the extracellular region.	65	74	-	T	08-10-2022	-	-
MTB_ORF_25624:2982436-2982660(+)	74	Phobius	CYTOPLASMIC_DOMAIN	Region of a membrane-bound protein predicted to be outside the membrane, in the cytoplasm.	1	40	-	T	08-10-2022	-	-
MTB_ORF_25624:2982436-2982660(+)	74	TMHMM	TMhelix	Region of a membrane-bound protein predicted to be embedded in the membrane.	41	63	-	T	08-10-2022	-	-
MTB_ORF_4355:506558-506689(+)	43	Phobius	SIGNAL_PEPTIDE_H_REGION	Hydrophobic region of a signal peptide.	2	15	-	T	08-10-2022	-	-
MTB_ORF_4355:506558-506689(+)	43	Phobius	SIGNAL_PEPTIDE	Signal peptide region	1	19	-	T	08-10-2022	-	-
MTB_ORF_4355:506558-506689(+)	43	Phobius	SIGNAL_PEPTIDE_C_REGION	C-terminal region of a signal peptide.	16	19	-	T	08-10-2022	-	-
MTB_ORF_4355:506558-506689(+)	43	SignalP_EUK	SignalP-noTM	SignalP-noTM	1	19	-	T	08-10-2022	-	-
MTB_ORF_4355:506558-506689(+)	43	Phobius	NON_CYTOPLASMIC_DOMAIN	Region of a membrane-bound protein predicted to be outside the membrane, in the extracellular region.	20	43	-	T	08-10-2022	-	-
MTB_ORF_4355:506558-506689(+)	43	MobiDBLite	mobidb-lite	consensus disorder prediction	20	43	-	T	08-10-2022	-	-
MTB_ORF_4355:506558-506689(+)	43	Phobius	SIGNAL_PEPTIDE_N_REGION	N-terminal region of a signal peptide.	1	1	-	T	08-10-2022	-	-
MTB_ORF_41498:3957508-3957570(-)	20	MobiDBLite	mobidb-lite	consensus disorder prediction	1	20	-	T	08-10-2022	-	-
MTB_ORF_17312:2006541-2006666(+)	41	MobiDBLite	mobidb-lite	consensus disorder prediction	1	41	-	T	08-10-2022	-	-
MTB_ORF_17312:2006541-2006666(+)	41	MobiDBLite	mobidb-lite	consensus disorder prediction	1	25	-	T	08-10-2022	-	-
MTB_ORF_62766:1484853-1485224(-)	123	MobiDBLite	mobidb-lite	consensus disorder prediction	100	123	-	T	08-10-2022	-	-
MTB_ORF_11556:1342756-1342887(+)	43	MobiDBLite	mobidb-lite	consensus disorder prediction	23	43	-	T	08-10-2022	-	-
MTB_ORF_19609:2267788-2268219(+)	143	MobiDBLite	mobidb-lite	consensus disorder prediction	1	112	-	T	08-10-2022	-	-
MTB_ORF_19609:2267788-2268219(+)	143	MobiDBLite	mobidb-lite	consensus disorder prediction	1	16	-	T	08-10-2022	-	-
MTB_ORF_24021:2786232-2786519(+)	95	Phobius	NON_CYTOPLASMIC_DOMAIN	Region of a membrane-bound protein predicted to be outside the membrane, in the extracellular region.	62	95	-	T	08-10-2022	-	-
MTB_ORF_24021:2786232-2786519(+)	95	MobiDBLite	mobidb-lite	consensus disorder prediction	72	86	-	T	08-10-2022	-	-
MTB_ORF_24021:2786232-2786519(+)	95	Phobius	TRANSMEMBRANE	Region of a membrane-bound protein predicted to be embedded in the membrane.	42	61	-	T	08-10-2022	-	-
MTB_ORF_24021:2786232-2786519(+)	95	Phobius	CYTOPLASMIC_DOMAIN	Region of a membrane-bound protein predicted to be outside the membrane, in the cytoplasm.	1	41	-	T	08-10-2022	-	-
MTB_ORF_24021:2786232-2786519(+)	95	MobiDBLite	mobidb-lite	consensus disorder prediction	70	95	-	T	08-10-2022	-	-
MTB_ORF_24021:2786232-2786519(+)	95	TMHMM	TMhelix	Region of a membrane-bound protein predicted to be embedded in the membrane.	42	64	-	T	08-10-2022	-	-
MTB_ORF_11657:1355201-1355287(+)	28	Phobius	SIGNAL_PEPTIDE_N_REGION	N-terminal region of a signal peptide.	1	7	-	T	08-10-2022	-	-
MTB_ORF_11657:1355201-1355287(+)	28	Phobius	NON_CYTOPLASMIC_DOMAIN	Region of a membrane-bound protein predicted to be outside the membrane, in the extracellular region.	22	28	-	T	08-10-2022	-	-
MTB_ORF_11657:1355201-1355287(+)	28	Phobius	SIGNAL_PEPTIDE_H_REGION	Hydrophobic region of a signal peptide.	8	16	-	T	08-10-2022	-	-
MTB_ORF_11657:1355201-1355287(+)	28	Phobius	SIGNAL_PEPTIDE_C_REGION	C-terminal region of a signal peptide.	17	21	-	T	08-10-2022	-	-
MTB_ORF_11657:1355201-1355287(+)	28	Phobius	SIGNAL_PEPTIDE	Signal peptide region	1	21	-	T	08-10-2022	-	-
MTB_ORF_51962:2710050-2710445(-)	131	MobiDBLite	mobidb-lite	consensus disorder prediction	1	23	-	T	08-10-2022	-	-
MTB_ORF_51962:2710050-2710445(-)	131	Phobius	CYTOPLASMIC_DOMAIN	Region of a membrane-bound protein predicted to be outside the membrane, in the cytoplasm.	72	131	-	T	08-10-2022	-	-
MTB_ORF_51962:2710050-2710445(-)	131	MobiDBLite	mobidb-lite	consensus disorder prediction	1	24	-	T	08-10-2022	-	-
MTB_ORF_51962:2710050-2710445(-)	131	Phobius	TRANSMEMBRANE	Region of a membrane-bound protein predicted to be embedded in the membrane.	49	71	-	T	08-10-2022	-	-
MTB_ORF_51962:2710050-2710445(-)	131	Phobius	NON_CYTOPLASMIC_DOMAIN	Region of a membrane-bound protein predicted to be outside the membrane, in the extracellular region.	1	48	-	T	08-10-2022	-	-
MTB_ORF_47982:3189851-3190678(-)	275	SUPERFAMILY	SSF102114	Radical SAM enzymes	110	159	6.02e-05	T	08-10-2022	-	-
MTB_ORF_47982:3189851-3190678(-)	275	Gene3D	G3DSA:3.20.20.70	Aldolase class I	79	187	3e-34	T	08-10-2022	IPR013785	Aldolase-type TIM barrel	-	MetaCyc: PWY-1042|MetaCyc: PWY-1061|MetaCyc: PWY-1186|MetaCyc: PWY-1269|MetaCyc: PWY-1501|MetaCyc: PWY-1723|MetaCyc: PWY-181|MetaCyc: PWY-1861|MetaCyc: PWY-1921|MetaCyc: PWY-2083|MetaCyc: PWY-2221|MetaCyc: PWY-2229|MetaCyc: PWY-2343|MetaCyc: PWY-2381|MetaCyc: PWY-2467|MetaCyc: PWY-2541|MetaCyc: PWY-2582|MetaCyc: PWY-2724|MetaCyc: PWY-282|MetaCyc: PWY-2941|MetaCyc: PWY-2942|MetaCyc: PWY-3081|MetaC…
MTB_ORF_47982:3189851-3190678(-)	275	Gene3D	G3DSA:1.10.150.530	-	17	74	3.1e-11	T	08-10-2022	-	-
MTB_ORF_47982:3189851-3190678(-)	275	PANTHER	PTHR30544	23S RRNA METHYLTRANSFERASE	18	178	1.2e-37	T	08-10-2022	IPR040072	Methyltransferase (Class A)	-	MetaCyc: PWY-1061|MetaCyc: PWY-2083|MetaCyc: PWY-3542|MetaCyc: PWY-4021|MetaCyc: PWY-5041|MetaCyc: PWY-5059|MetaCyc: PWY-5105|MetaCyc: PWY-5209|MetaCyc: PWY-5287|MetaCyc: PWY-5301|MetaCyc: PWY-5305|MetaCyc: PWY-5479|MetaCyc: PWY-5665|MetaCyc: PWY-5729|MetaCyc: PWY-5748|MetaCyc: PWY-5765|MetaCyc: PWY-5773|MetaCyc: PWY-5846|MetaCyc: PWY-5975|MetaCyc: PWY-5987|MetaCyc: PWY-601|MetaCyc: PWY-6045|Meta…
MTB_ORF_47982:3189851-3190678(-)	275	MobiDBLite	mobidb-lite	consensus disorder prediction	211	260	-	T	08-10-2022	-	-
MTB_ORF_47982:3189851-3190678(-)	275	SFLD	SFLDS00029	Radical SAM	121	157	9.1e-06	T	08-10-2022	IPR007197	Radical SAM	GO:0003824|GO:0051536	MetaCyc: PWY-1061|MetaCyc: PWY-2083|MetaCyc: PWY-2582|MetaCyc: PWY-282|MetaCyc: PWY-3162|MetaCyc: PWY-3261|MetaCyc: PWY-3542|MetaCyc: PWY-361|MetaCyc: PWY-4021|MetaCyc: PWY-4801|MetaCyc: PWY-4922|MetaCyc: PWY-5041|MetaCyc: PWY-5048|MetaCyc: PWY-5059|MetaCyc: PWY-5105|MetaCyc: PWY-5129|MetaCyc: PWY-5139|MetaCyc: PWY-5198|MetaCyc: PWY-5209|MetaCyc: PWY-5268|MetaCyc: PWY-5284|MetaCyc: PWY-5287|MetaC…
MTB_ORF_2547:293539-293610(+)	23	MobiDBLite	mobidb-lite	consensus disorder prediction	1	23	-	T	08-10-2022	-	-
MTB_ORF_49300:3027371-3027601(-)	76	MobiDBLite	mobidb-lite	consensus disorder prediction	13	51	-	T	08-10-2022	-	-
MTB_ORF_37844:4359779-4360006(-)	75	MobiDBLite	mobidb-lite	consensus disorder prediction	10	24	-	T	08-10-2022	-	-
MTB_ORF_37844:4359779-4360006(-)	75	MobiDBLite	mobidb-lite	consensus disorder prediction	1	35	-	T	08-10-2022	-	-
MTB_ORF_16006:1852125-1852283(+)	52	MobiDBLite	mobidb-lite	consensus disorder prediction	32	52	-	T	08-10-2022	-	-
MTB_ORF_16006:1852125-1852283(+)	52	TMHMM	TMhelix	Region of a membrane-bound protein predicted to be embedded in the membrane.	10	27	-	T	08-10-2022	-	-
MTB_ORF_16006:1852125-1852283(+)	52	SignalP_EUK	SignalP-noTM	SignalP-noTM	1	26	-	T	08-10-2022	-	-
MTB_ORF_16006:1852125-1852283(+)	52	MobiDBLite	mobidb-lite	consensus disorder prediction	36	52	-	T	08-10-2022	-	-
MTB_ORF_51522:2765877-2766257(-)	126	MobiDBLite	mobidb-lite	consensus disorder prediction	70	90	-	T	08-10-2022	-	-
MTB_ORF_6279:733286-733468(+)	60	MobiDBLite	mobidb-lite	consensus disorder prediction	39	60	-	T	08-10-2022	-	-
MTB_ORF_17941:2080786-2080938(+)	50	MobiDBLite	mobidb-lite	consensus disorder prediction	30	50	-	T	08-10-2022	-	-
MTB_ORF_51710:2741525-2742076(-)	183	MobiDBLite	mobidb-lite	consensus disorder prediction	83	107	-	T	08-10-2022	-	-
MTB_ORF_37415:4410926-4411069(-)	47	MobiDBLite	mobidb-lite	consensus disorder prediction	1	29	-	T	08-10-2022	-	-
MTB_ORF_17404:2017572-2017733(+)	53	MobiDBLite	mobidb-lite	consensus disorder prediction	1	23	-	T	08-10-2022	-	-
MTB_ORF_55809:2266421-2266720(-)	99	Pfam	PF18135	Type ISP C-terminal specificity domain	38	78	2.6e-09	T	09-10-2022	IPR041635	Type ISP restriction-modification enzyme LLaBIII, C-terminal specificity domain	-	-
MTB_ORF_60909:1697419-1697769(-)	116	MobiDBLite	mobidb-lite	consensus disorder prediction	1	32	-	T	09-10-2022	-	-
MTB_ORF_3532:409249-409359(+)	36	MobiDBLite	mobidb-lite	consensus disorder prediction	14	36	-	T	09-10-2022	-	-
MTB_ORF_29962:3500897-3501319(+)	140	Coils	Coil	Coil	136	140	-	T	09-10-2022	-	-
MTB_ORF_54067:2473321-2473401(-)	26	MobiDBLite	mobidb-lite	consensus disorder prediction	1	26	-	T	09-10-2022	-	-
MTB_ORF_46089:3408349-3408420(-)	23	MobiDBLite	mobidb-lite	consensus disorder prediction	1	23	-	T	09-10-2022	-	-
MTB_ORF_23497:2727715-2728500(+)	261	MobiDBLite	mobidb-lite	consensus disorder prediction	231	250	-	T	09-10-2022	-	-
MTB_ORF_23497:2727715-2728500(+)	261	MobiDBLite	mobidb-lite	consensus disorder prediction	231	249	-	T	09-10-2022	-	-
MTB_ORF_51893:2718844-2719047(-)	67	MobiDBLite	mobidb-lite	consensus disorder prediction	1	26	-	T	09-10-2022	-	-
MTB_ORF_4547:528295-528450(+)	51	MobiDBLite	mobidb-lite	consensus disorder prediction	1	28	-	T	09-10-2022	-	-
MTB_ORF_2568:295910-296008(+)	32	MobiDBLite	mobidb-lite	consensus disorder prediction	17	32	-	T	09-10-2022	-	-
MTB_ORF_2568:295910-296008(+)	32	MobiDBLite	mobidb-lite	consensus disorder prediction	1	32	-	T	09-10-2022	-	-
MTB_ORF_2568:295910-296008(+)	32	MobiDBLite	mobidb-lite	consensus disorder prediction	1	16	-	T	09-10-2022	-	-
MTB_ORF_32389:3807676-3808101(+)	141	MobiDBLite	mobidb-lite	consensus disorder prediction	49	68	-	T	09-10-2022	-	-
MTB_ORF_32389:3807676-3808101(+)	141	MobiDBLite	mobidb-lite	consensus disorder prediction	47	69	-	T	09-10-2022	-	-
MTB_ORF_29390:3433179-3433448(+)	89	MobiDBLite	mobidb-lite	consensus disorder prediction	64	89	-	T	09-10-2022	-	-
MTB_ORF_24799:2881409-2881702(+)	97	Pfam	PF10851	Protein of unknown function (DUF2652)	34	68	9.5e-10	T	09-10-2022	IPR020503	Uncharacterised protein family Rv2561	-	-
MTB_ORF_24799:2881409-2881702(+)	97	MobiDBLite	mobidb-lite	consensus disorder prediction	70	97	-	T	09-10-2022	-	-
MTB_ORF_6662:779805-780077(+)	90	Phobius	CYTOPLASMIC_DOMAIN	Region of a membrane-bound protein predicted to be outside the membrane, in the cytoplasm.	45	90	-	T	09-10-2022	-	-
MTB_ORF_6662:779805-780077(+)	90	TMHMM	TMhelix	Region of a membrane-bound protein predicted to be embedded in the membrane.	15	37	-	T	09-10-2022	-	-
MTB_ORF_6662:779805-780077(+)	90	Phobius	TRANSMEMBRANE	Region of a membrane-bound protein predicted to be embedded in the membrane.	20	44	-	T	09-10-2022	-	-
MTB_ORF_6662:779805-780077(+)	90	Phobius	NON_CYTOPLASMIC_DOMAIN	Region of a membrane-bound protein predicted to be outside the membrane, in the extracellular region.	1	19	-	T	09-10-2022	-	-
MTB_ORF_7935:931758-931994(+)	78	MobiDBLite	mobidb-lite	consensus disorder prediction	1	30	-	T	09-10-2022	-	-
MTB_ORF_7935:931758-931994(+)	78	MobiDBLite	mobidb-lite	consensus disorder prediction	9	30	-	T	09-10-2022	-	-
MTB_ORF_10536:1231301-1231990(+)	229	PANTHER	PTHR45237	POSSIBLE PARA-NITROBENZYL ESTERASE	4	228	9.2e-75	T	09-10-2022	-	-
MTB_ORF_10536:1231301-1231990(+)	229	MobiDBLite	mobidb-lite	consensus disorder prediction	194	229	-	T	09-10-2022	-	-
MTB_ORF_10536:1231301-1231990(+)	229	Gene3D	G3DSA:3.40.50.1820	alpha/beta hydrolase	2	196	4.8e-80	T	09-10-2022	IPR029058	Alpha/Beta hydrolase fold	-	MetaCyc: PWY-1061|MetaCyc: PWY-1121|MetaCyc: PWY-1186|MetaCyc: PWY-1801|MetaCyc: PWY-181|MetaCyc: PWY-1822|MetaCyc: PWY-1901|MetaCyc: PWY-1921|MetaCyc: PWY-1961|MetaCyc: PWY-1981|MetaCyc: PWY-2002|MetaCyc: PWY-2021|MetaCyc: PWY-2055|MetaCyc: PWY-2083|MetaCyc: PWY-2321|MetaCyc: PWY-2343|MetaCyc: PWY-2501|MetaCyc: PWY-2541|MetaCyc: PWY-2601|MetaCyc: PWY-2881|MetaCyc: PWY-2901|MetaCyc: PWY-2902|Meta…
MTB_ORF_10536:1231301-1231990(+)	229	SUPERFAMILY	SSF53474	alpha/beta-Hydrolases	5	196	1.92e-72	T	09-10-2022	IPR029058	Alpha/Beta hydrolase fold	-	MetaCyc: PWY-1061|MetaCyc: PWY-1121|MetaCyc: PWY-1186|MetaCyc: PWY-1801|MetaCyc: PWY-181|MetaCyc: PWY-1822|MetaCyc: PWY-1901|MetaCyc: PWY-1921|MetaCyc: PWY-1961|MetaCyc: PWY-1981|MetaCyc: PWY-2002|MetaCyc: PWY-2021|MetaCyc: PWY-2055|MetaCyc: PWY-2083|MetaCyc: PWY-2321|MetaCyc: PWY-2343|MetaCyc: PWY-2501|MetaCyc: PWY-2541|MetaCyc: PWY-2601|MetaCyc: PWY-2881|MetaCyc: PWY-2901|MetaCyc: PWY-2902|Meta…
MTB_ORF_10536:1231301-1231990(+)	229	MobiDBLite	mobidb-lite	consensus disorder prediction	208	229	-	T	09-10-2022	-	-
MTB_ORF_10536:1231301-1231990(+)	229	Pfam	PF00135	Carboxylesterase family	8	196	3.7e-70	T	09-10-2022	IPR002018	Carboxylesterase, type B	-	MetaCyc: PWY-1822|MetaCyc: PWY-1921|MetaCyc: PWY-4002|MetaCyc: PWY-5109|MetaCyc: PWY-5497|MetaCyc: PWY-5784|MetaCyc: PWY-5835|MetaCyc: PWY-5846|MetaCyc: PWY-6190|MetaCyc: PWY-6303|MetaCyc: PWY-6322|MetaCyc: PWY-6415|MetaCyc: PWY-6558|MetaCyc: PWY-6585|MetaCyc: PWY-6781|MetaCyc: PWY-6848|MetaCyc: PWY-6855|MetaCyc: PWY-6857|MetaCyc: PWY-6899|MetaCyc: PWY-6917|MetaCyc: PWY-6948|MetaCyc: PWY-6984|Met…
MTB_ORF_29938:3497745-3498875(+)	376	MobiDBLite	mobidb-lite	consensus disorder prediction	270	290	-	T	09-10-2022	-	-
MTB_ORF_6430:752750-753076(+)	108	MobiDBLite	mobidb-lite	consensus disorder prediction	47	62	-	T	09-10-2022	-	-
MTB_ORF_6430:752750-753076(+)	108	MobiDBLite	mobidb-lite	consensus disorder prediction	24	39	-	T	09-10-2022	-	-
MTB_ORF_6430:752750-753076(+)	108	MobiDBLite	mobidb-lite	consensus disorder prediction	20	62	-	T	09-10-2022	-	-
MTB_ORF_52941:2594699-2595388(-)	229	PANTHER	PTHR11986	AMINOTRANSFERASE CLASS III	16	224	3.5e-61	T	09-10-2022	-	-
MTB_ORF_52941:2594699-2595388(-)	229	SUPERFAMILY	SSF53383	PLP-dependent transferases	17	223	8.18e-42	T	09-10-2022	IPR015424	Pyridoxal phosphate-dependent transferase	-	MetaCyc: PWY-102|MetaCyc: PWY-1061|MetaCyc: PWY-1186|MetaCyc: PWY-1187|MetaCyc: PWY-1263|MetaCyc: PWY-1622|MetaCyc: PWY-1781|MetaCyc: PWY-181|MetaCyc: PWY-2|MetaCyc: PWY-2083|MetaCyc: PWY-2161|MetaCyc: PWY-2201|MetaCyc: PWY-2821|MetaCyc: PWY-3|MetaCyc: PWY-3041|MetaCyc: PWY-3081|MetaCyc: PWY-3181|MetaCyc: PWY-3341|MetaCyc: PWY-3385|MetaCyc: PWY-3461|MetaCyc: PWY-3462|MetaCyc: PWY-3542|MetaCyc: PW…
MTB_ORF_52941:2594699-2595388(-)	229	PANTHER	PTHR11986:SF18	ORNITHINE AMINOTRANSFERASE, MITOCHONDRIAL	16	224	3.5e-61	T	09-10-2022	IPR010164	Ornithine aminotransferase	GO:0004587	MetaCyc: PWY-3341|MetaCyc: PWY-4981|MetaCyc: PWY-6344|MetaCyc: PWY-6922|Reactome: R-CEL-8964539|Reactome: R-DDI-8964539|Reactome: R-DME-8964539|Reactome: R-HSA-8964539|Reactome: R-MMU-8964539|Reactome: R-PFA-8964539|Reactome: R-RNO-8964539|Reactome: R-SCE-8964539|Reactome: R-SPO-8964539
MTB_ORF_52941:2594699-2595388(-)	229	Gene3D	G3DSA:3.40.640.10	-	71	228	2.1e-28	T	09-10-2022	IPR015421	Pyridoxal phosphate-dependent transferase, major domain	GO:0003824	MetaCyc: PWY-102|MetaCyc: PWY-1061|MetaCyc: PWY-1186|MetaCyc: PWY-1187|MetaCyc: PWY-1263|MetaCyc: PWY-1622|MetaCyc: PWY-1781|MetaCyc: PWY-181|MetaCyc: PWY-2|MetaCyc: PWY-2083|MetaCyc: PWY-2161|MetaCyc: PWY-2201|MetaCyc: PWY-2821|MetaCyc: PWY-3|MetaCyc: PWY-3041|MetaCyc: PWY-3081|MetaCyc: PWY-3181|MetaCyc: PWY-3341|MetaCyc: PWY-3385|MetaCyc: PWY-3461|MetaCyc: PWY-3462|MetaCyc: PWY-3542|MetaCyc: PW…
MTB_ORF_52941:2594699-2595388(-)	229	Pfam	PF00202	Aminotransferase class-III	28	225	3.1e-36	T	09-10-2022	IPR005814	Aminotransferase class-III	GO:0008483|GO:0030170	MetaCyc: PWY-1186|MetaCyc: PWY-1263|MetaCyc: PWY-1781|MetaCyc: PWY-2|MetaCyc: PWY-3|MetaCyc: PWY-3041|MetaCyc: PWY-3341|MetaCyc: PWY-361|MetaCyc: PWY-3941|MetaCyc: PWY-4801|MetaCyc: PWY-4922|MetaCyc: PWY-4981|MetaCyc: PWY-5022|MetaCyc: PWY-5024|MetaCyc: PWY-5048|MetaCyc: PWY-5059|MetaCyc: PWY-5103|MetaCyc: PWY-5129|MetaCyc: PWY-5139|MetaCyc: PWY-5154|MetaCyc: PWY-5188|MetaCyc: PWY-5197|MetaCyc: P…
MTB_ORF_15161:1757438-1757671(+)	77	MobiDBLite	mobidb-lite	consensus disorder prediction	1	21	-	T	09-10-2022	-	-
MTB_ORF_35472:4190008-4190283(+)	91	MobiDBLite	mobidb-lite	consensus disorder prediction	43	91	-	T	09-10-2022	-	-
MTB_ORF_35066:4139862-4140017(+)	51	MobiDBLite	mobidb-lite	consensus disorder prediction	30	51	-	T	09-10-2022	-	-
MTB_ORF_13666:1581136-1581612(+)	158	MobiDBLite	mobidb-lite	consensus disorder prediction	123	139	-	T	09-10-2022	-	-
MTB_ORF_13666:1581136-1581612(+)	158	MobiDBLite	mobidb-lite	consensus disorder prediction	108	142	-	T	09-10-2022	-	-
MTB_ORF_41509:3955514-3956281(-)	255	MobiDBLite	mobidb-lite	consensus disorder prediction	82	102	-	T	09-10-2022	-	-
MTB_ORF_19600:2267098-2267319(+)	73	MobiDBLite	mobidb-lite	consensus disorder prediction	49	73	-	T	09-10-2022	-	-
MTB_ORF_19600:2267098-2267319(+)	73	SignalP_EUK	SignalP-noTM	SignalP-noTM	1	22	-	T	09-10-2022	-	-
MTB_ORF_48939:3073621-3073683(-)	20	MobiDBLite	mobidb-lite	consensus disorder prediction	1	20	-	T	09-10-2022	-	-
MTB_ORF_43827:3660016-3660291(-)	91	MobiDBLite	mobidb-lite	consensus disorder prediction	18	33	-	T	09-10-2022	-	-
MTB_ORF_43827:3660016-3660291(-)	91	MobiDBLite	mobidb-lite	consensus disorder prediction	13	33	-	T	09-10-2022	-	-
MTB_ORF_24384:2830742-2830921(+)	59	Phobius	SIGNAL_PEPTIDE	Signal peptide region	1	19	-	T	09-10-2022	-	-
MTB_ORF_24384:2830742-2830921(+)	59	MobiDBLite	mobidb-lite	consensus disorder prediction	34	59	-	T	09-10-2022	-	-
MTB_ORF_24384:2830742-2830921(+)	59	Phobius	NON_CYTOPLASMIC_DOMAIN	Region of a membrane-bound protein predicted to be outside the membrane, in the extracellular region.	20	59	-	T	09-10-2022	-	-
MTB_ORF_24384:2830742-2830921(+)	59	Phobius	SIGNAL_PEPTIDE_C_REGION	C-terminal region of a signal peptide.	12	19	-	T	09-10-2022	-	-
MTB_ORF_24384:2830742-2830921(+)	59	MobiDBLite	mobidb-lite	consensus disorder prediction	42	59	-	T	09-10-2022	-	-
MTB_ORF_24384:2830742-2830921(+)	59	Phobius	SIGNAL_PEPTIDE_N_REGION	N-terminal region of a signal peptide.	1	2	-	T	09-10-2022	-	-
MTB_ORF_24384:2830742-2830921(+)	59	Phobius	SIGNAL_PEPTIDE_H_REGION	Hydrophobic region of a signal peptide.	3	11	-	T	09-10-2022	-	-
MTB_ORF_20220:2338267-2338719(+)	150	Phobius	NON_CYTOPLASMIC_DOMAIN	Region of a membrane-bound protein predicted to be outside the membrane, in the extracellular region.	19	150	-	T	09-10-2022	-	-
MTB_ORF_20220:2338267-2338719(+)	150	SignalP_GRAM_POSITIVE	SignalP-TM	SignalP-TM	1	34	-	T	09-10-2022	-	-
MTB_ORF_20220:2338267-2338719(+)	150	TMHMM	TMhelix	Region of a membrane-bound protein predicted to be embedded in the membrane.	4	23	-	T	09-10-2022	-	-
MTB_ORF_20220:2338267-2338719(+)	150	Phobius	SIGNAL_PEPTIDE_C_REGION	C-terminal region of a signal peptide.	15	18	-	T	09-10-2022	-	-
MTB_ORF_20220:2338267-2338719(+)	150	Phobius	SIGNAL_PEPTIDE_N_REGION	N-terminal region of a signal peptide.	1	2	-	T	09-10-2022	-	-
MTB_ORF_20220:2338267-2338719(+)	150	Phobius	SIGNAL_PEPTIDE_H_REGION	Hydrophobic region of a signal peptide.	3	14	-	T	09-10-2022	-	-
MTB_ORF_20220:2338267-2338719(+)	150	Phobius	SIGNAL_PEPTIDE	Signal peptide region	1	18	-	T	09-10-2022	-	-
MTB_ORF_30960:3621312-3621452(+)	46	MobiDBLite	mobidb-lite	consensus disorder prediction	1	31	-	T	09-10-2022	-	-
MTB_ORF_19307:2233723-2233980(+)	85	MobiDBLite	mobidb-lite	consensus disorder prediction	63	85	-	T	09-10-2022	-	-
MTB_ORF_19307:2233723-2233980(+)	85	MobiDBLite	mobidb-lite	consensus disorder prediction	66	85	-	T	09-10-2022	-	-
MTB_ORF_74343:72088-72243(-)	51	MobiDBLite	mobidb-lite	consensus disorder prediction	1	29	-	T	09-10-2022	-	-
MTB_ORF_73081:219504-219740(-)	78	MobiDBLite	mobidb-lite	consensus disorder prediction	1	39	-	T	09-10-2022	-	-
MTB_ORF_73081:219504-219740(-)	78	MobiDBLite	mobidb-lite	consensus disorder prediction	9	24	-	T	09-10-2022	-	-
MTB_ORF_34350:4056464-4056676(+)	70	MobiDBLite	mobidb-lite	consensus disorder prediction	50	70	-	T	09-10-2022	-	-
MTB_ORF_46504:3356733-3357107(-)	124	MobiDBLite	mobidb-lite	consensus disorder prediction	1	30	-	T	09-10-2022	-	-
MTB_ORF_46504:3356733-3357107(-)	124	SUPERFAMILY	SSF46689	Homeodomain-like	57	121	2.51e-19	T	09-10-2022	IPR009057	Homeobox-like domain superfamily	-	MetaCyc: PWY-2722|MetaCyc: PWY-2723|MetaCyc: PWY-361|MetaCyc: PWY-4801|MetaCyc: PWY-4922|MetaCyc: PWY-5048|MetaCyc: PWY-5059|MetaCyc: PWY-5129|MetaCyc: PWY-5139|MetaCyc: PWY-5209|MetaCyc: PWY-5268|MetaCyc: PWY-5284|MetaCyc: PWY-5292|MetaCyc: PWY-5307|MetaCyc: PWY-5313|MetaCyc: PWY-5353|MetaCyc: PWY-5400|MetaCyc: PWY-5437|MetaCyc: PWY-5473|MetaCyc: PWY-5475|MetaCyc: PWY-5477|MetaCyc: PWY-5514|Meta…
MTB_ORF_46504:3356733-3357107(-)	124	MobiDBLite	mobidb-lite	consensus disorder prediction	1	19	-	T	09-10-2022	-	-
MTB_ORF_46504:3356733-3357107(-)	124	Pfam	PF04255	Protein of unknown function (DUF433)	64	119	3.5e-22	T	09-10-2022	IPR007367	Protein of unknown function DUF433	-	-
MTB_ORF_46504:3356733-3357107(-)	124	Gene3D	G3DSA:1.10.10.10	-	64	123	7.9e-21	T	09-10-2022	IPR036388	Winged helix-like DNA-binding domain superfamily	-	MetaCyc: PWY-1061|MetaCyc: PWY-1121|MetaCyc: PWY-1186|MetaCyc: PWY-2002|MetaCyc: PWY-2083|MetaCyc: PWY-2181|MetaCyc: PWY-2229|MetaCyc: PWY-2321|MetaCyc: PWY-2467|MetaCyc: PWY-2722|MetaCyc: PWY-2723|MetaCyc: PWY-3385|MetaCyc: PWY-3542|MetaCyc: PWY-3581|MetaCyc: PWY-361|MetaCyc: PWY-3901|MetaCyc: PWY-4021|MetaCyc: PWY-4061|MetaCyc: PWY-4201|MetaCyc: PWY-4801|MetaCyc: PWY-4922|MetaCyc: PWY-5024|Meta…
MTB_ORF_46504:3356733-3357107(-)	124	PANTHER	PTHR34849	SSL5025 PROTEIN	62	120	1.6e-13	T	09-10-2022	-	-
MTB_ORF_56102:2237971-2238096(-)	41	Phobius	TRANSMEMBRANE	Region of a membrane-bound protein predicted to be embedded in the membrane.	17	37	-	T	09-10-2022	-	-
MTB_ORF_56102:2237971-2238096(-)	41	Phobius	CYTOPLASMIC_DOMAIN	Region of a membrane-bound protein predicted to be outside the membrane, in the cytoplasm.	1	16	-	T	09-10-2022	-	-
MTB_ORF_56102:2237971-2238096(-)	41	TMHMM	TMhelix	Region of a membrane-bound protein predicted to be embedded in the membrane.	17	39	-	T	09-10-2022	-	-
MTB_ORF_56102:2237971-2238096(-)	41	Phobius	NON_CYTOPLASMIC_DOMAIN	Region of a membrane-bound protein predicted to be outside the membrane, in the extracellular region.	38	41	-	T	09-10-2022	-	-
MTB_ORF_59526:1859285-1859374(-)	29	MobiDBLite	mobidb-lite	consensus disorder prediction	15	29	-	T	09-10-2022	-	-
MTB_ORF_59526:1859285-1859374(-)	29	MobiDBLite	mobidb-lite	consensus disorder prediction	1	29	-	T	09-10-2022	-	-
MTB_ORF_11596:1347647-1348747(+)	366	MobiDBLite	mobidb-lite	consensus disorder prediction	227	282	-	T	09-10-2022	-	-
MTB_ORF_11596:1347647-1348747(+)	366	MobiDBLite	mobidb-lite	consensus disorder prediction	227	243	-	T	09-10-2022	-	-
MTB_ORF_11596:1347647-1348747(+)	366	MobiDBLite	mobidb-lite	consensus disorder prediction	189	212	-	T	09-10-2022	-	-
MTB_ORF_44702:3559265-3559360(-)	31	TMHMM	TMhelix	Region of a membrane-bound protein predicted to be embedded in the membrane.	7	29	-	T	09-10-2022	-	-
MTB_ORF_16893:1961324-1961398(+)	24	MobiDBLite	mobidb-lite	consensus disorder prediction	1	24	-	T	09-10-2022	-	-
MTB_ORF_60954:1693996-1694436(-)	146	Gene3D	G3DSA:3.90.1150.10	Aspartate Aminotransferase, domain 1	17	141	2.7e-36	T	09-10-2022	IPR015422	Pyridoxal phosphate-dependent transferase, small domain	GO:0003824	MetaCyc: PWY-1186|MetaCyc: PWY-1187|MetaCyc: PWY-1263|MetaCyc: PWY-1622|MetaCyc: PWY-1781|MetaCyc: PWY-181|MetaCyc: PWY-2|MetaCyc: PWY-2161|MetaCyc: PWY-2201|MetaCyc: PWY-2821|MetaCyc: PWY-3|MetaCyc: PWY-3041|MetaCyc: PWY-3081|MetaCyc: PWY-3181|MetaCyc: PWY-3341|MetaCyc: PWY-3385|MetaCyc: PWY-3461|MetaCyc: PWY-3462|MetaCyc: PWY-3581|MetaCyc: PWY-361|MetaCyc: PWY-3661|MetaCyc: PWY-3841|MetaCyc: PW…
MTB_ORF_60954:1693996-1694436(-)	146	PANTHER	PTHR30244:SF35	DTDP-4-AMINO-4,6-DIDEOXYGALACTOSE TRANSAMINASE	4	141	1.9e-21	T	09-10-2022	-	-
MTB_ORF_60954:1693996-1694436(-)	146	Pfam	PF01041	DegT/DnrJ/EryC1/StrS aminotransferase family	4	138	8.1e-19	T	09-10-2022	IPR000653	DegT/DnrJ/EryC1/StrS aminotransferase	-	MetaCyc: PWY-1186|MetaCyc: PWY-5024|MetaCyc: PWY-5103|MetaCyc: PWY-5710|MetaCyc: PWY-5739|MetaCyc: PWY-5748|MetaCyc: PWY-5818|MetaCyc: PWY-5826|MetaCyc: PWY-5940|MetaCyc: PWY-5978|MetaCyc: PWY-5979|MetaCyc: PWY-6143|MetaCyc: PWY-6321|MetaCyc: PWY-6322|MetaCyc: PWY-6328|MetaCyc: PWY-6456|MetaCyc: PWY-6511|MetaCyc: PWY-6627|MetaCyc: PWY-6682|MetaCyc: PWY-6749|MetaCyc: PWY-6808|MetaCyc: PWY-6942|Met…
MTB_ORF_60954:1693996-1694436(-)	146	PANTHER	PTHR30244	TRANSAMINASE	4	141	1.9e-21	T	09-10-2022	IPR000653	DegT/DnrJ/EryC1/StrS aminotransferase	-	MetaCyc: PWY-1186|MetaCyc: PWY-5024|MetaCyc: PWY-5103|MetaCyc: PWY-5710|MetaCyc: PWY-5739|MetaCyc: PWY-5748|MetaCyc: PWY-5818|MetaCyc: PWY-5826|MetaCyc: PWY-5940|MetaCyc: PWY-5978|MetaCyc: PWY-5979|MetaCyc: PWY-6143|MetaCyc: PWY-6321|MetaCyc: PWY-6322|MetaCyc: PWY-6328|MetaCyc: PWY-6456|MetaCyc: PWY-6511|MetaCyc: PWY-6627|MetaCyc: PWY-6682|MetaCyc: PWY-6749|MetaCyc: PWY-6808|MetaCyc: PWY-6942|Met…
MTB_ORF_60954:1693996-1694436(-)	146	SUPERFAMILY	SSF53383	PLP-dependent transferases	2	142	6.03e-25	T	09-10-2022	IPR015424	Pyridoxal phosphate-dependent transferase	-	MetaCyc: PWY-102|MetaCyc: PWY-1061|MetaCyc: PWY-1186|MetaCyc: PWY-1187|MetaCyc: PWY-1263|MetaCyc: PWY-1622|MetaCyc: PWY-1781|MetaCyc: PWY-181|MetaCyc: PWY-2|MetaCyc: PWY-2083|MetaCyc: PWY-2161|MetaCyc: PWY-2201|MetaCyc: PWY-2821|MetaCyc: PWY-3|MetaCyc: PWY-3041|MetaCyc: PWY-3081|MetaCyc: PWY-3181|MetaCyc: PWY-3341|MetaCyc: PWY-3385|MetaCyc: PWY-3461|MetaCyc: PWY-3462|MetaCyc: PWY-3542|MetaCyc: PW…
MTB_ORF_41808:3905576-3905698(-)	40	MobiDBLite	mobidb-lite	consensus disorder prediction	1	40	-	T	09-10-2022	-	-
MTB_ORF_11375:1324964-1325194(+)	76	MobiDBLite	mobidb-lite	consensus disorder prediction	23	37	-	T	09-10-2022	-	-
MTB_ORF_11375:1324964-1325194(+)	76	MobiDBLite	mobidb-lite	consensus disorder prediction	21	42	-	T	09-10-2022	-	-
MTB_ORF_57119:2127901-2128239(-)	112	Phobius	CYTOPLASMIC_DOMAIN	Region of a membrane-bound protein predicted to be outside the membrane, in the cytoplasm.	78	112	-	T	09-10-2022	-	-
MTB_ORF_57119:2127901-2128239(-)	112	Phobius	TRANSMEMBRANE	Region of a membrane-bound protein predicted to be embedded in the membrane.	58	77	-	T	09-10-2022	-	-
MTB_ORF_57119:2127901-2128239(-)	112	TMHMM	TMhelix	Region of a membrane-bound protein predicted to be embedded in the membrane.	58	77	-	T	09-10-2022	-	-
MTB_ORF_57119:2127901-2128239(-)	112	Phobius	NON_CYTOPLASMIC_DOMAIN	Region of a membrane-bound protein predicted to be outside the membrane, in the extracellular region.	1	57	-	T	09-10-2022	-	-
MTB_ORF_14643:1698218-1698670(+)	150	MobiDBLite	mobidb-lite	consensus disorder prediction	89	150	-	T	09-10-2022	-	-
MTB_ORF_14643:1698218-1698670(+)	150	MobiDBLite	mobidb-lite	consensus disorder prediction	126	150	-	T	09-10-2022	-	-
MTB_ORF_14643:1698218-1698670(+)	150	MobiDBLite	mobidb-lite	consensus disorder prediction	59	74	-	T	09-10-2022	-	-
MTB_ORF_14643:1698218-1698670(+)	150	MobiDBLite	mobidb-lite	consensus disorder prediction	59	78	-	T	09-10-2022	-	-
MTB_ORF_52196:2683162-2683272(-)	36	Phobius	SIGNAL_PEPTIDE	Signal peptide region	1	25	-	T	09-10-2022	-	-
MTB_ORF_52196:2683162-2683272(-)	36	Phobius	SIGNAL_PEPTIDE_H_REGION	Hydrophobic region of a signal peptide.	10	20	-	T	09-10-2022	-	-
MTB_ORF_52196:2683162-2683272(-)	36	Phobius	SIGNAL_PEPTIDE_C_REGION	C-terminal region of a signal peptide.	21	25	-	T	09-10-2022	-	-
MTB_ORF_52196:2683162-2683272(-)	36	Phobius	SIGNAL_PEPTIDE_N_REGION	N-terminal region of a signal peptide.	1	9	-	T	09-10-2022	-	-
MTB_ORF_52196:2683162-2683272(-)	36	Phobius	NON_CYTOPLASMIC_DOMAIN	Region of a membrane-bound protein predicted to be outside the membrane, in the extracellular region.	26	36	-	T	09-10-2022	-	-
MTB_ORF_62372:1529990-1530403(-)	137	MobiDBLite	mobidb-lite	consensus disorder prediction	32	51	-	T	09-10-2022	-	-
MTB_ORF_62372:1529990-1530403(-)	137	MobiDBLite	mobidb-lite	consensus disorder prediction	1	52	-	T	09-10-2022	-	-
MTB_ORF_62317:1535485-1535619(-)	44	MobiDBLite	mobidb-lite	consensus disorder prediction	25	44	-	T	09-10-2022	-	-
MTB_ORF_10984:1279983-1280234(+)	83	MobiDBLite	mobidb-lite	consensus disorder prediction	1	23	-	T	09-10-2022	-	-
MTB_ORF_10984:1279983-1280234(+)	83	MobiDBLite	mobidb-lite	consensus disorder prediction	8	23	-	T	09-10-2022	-	-
MTB_ORF_63751:1364083-1364733(-)	216	MobiDBLite	mobidb-lite	consensus disorder prediction	186	205	-	T	09-10-2022	-	-
MTB_ORF_10576:1235653-1236261(+)	202	MobiDBLite	mobidb-lite	consensus disorder prediction	51	70	-	T	09-10-2022	-	-
MTB_ORF_10576:1235653-1236261(+)	202	SignalP_EUK	SignalP-noTM	SignalP-noTM	1	22	-	T	09-10-2022	-	-
MTB_ORF_58382:1993006-1993149(-)	47	MobiDBLite	mobidb-lite	consensus disorder prediction	32	47	-	T	09-10-2022	-	-
MTB_ORF_58382:1993006-1993149(-)	47	MobiDBLite	mobidb-lite	consensus disorder prediction	1	47	-	T	09-10-2022	-	-
MTB_ORF_34348:4056296-4056415(+)	39	Phobius	TRANSMEMBRANE	Region of a membrane-bound protein predicted to be embedded in the membrane.	12	32	-	T	09-10-2022	-	-
MTB_ORF_34348:4056296-4056415(+)	39	TMHMM	TMhelix	Region of a membrane-bound protein predicted to be embedded in the membrane.	15	34	-	T	09-10-2022	-	-
MTB_ORF_34348:4056296-4056415(+)	39	Phobius	NON_CYTOPLASMIC_DOMAIN	Region of a membrane-bound protein predicted to be outside the membrane, in the extracellular region.	1	11	-	T	09-10-2022	-	-
MTB_ORF_34348:4056296-4056415(+)	39	Phobius	CYTOPLASMIC_DOMAIN	Region of a membrane-bound protein predicted to be outside the membrane, in the cytoplasm.	33	39	-	T	09-10-2022	-	-
MTB_ORF_36821:4348721-4348837(+)	38	MobiDBLite	mobidb-lite	consensus disorder prediction	1	38	-	T	09-10-2022	-	-
MTB_ORF_36821:4348721-4348837(+)	38	MobiDBLite	mobidb-lite	consensus disorder prediction	1	20	-	T	09-10-2022	-	-
MTB_ORF_17743:2055864-2056067(+)	67	SignalP_GRAM_POSITIVE	SignalP-TM	SignalP-TM	1	11	-	T	09-10-2022	-	-
MTB_ORF_17743:2055864-2056067(+)	67	MobiDBLite	mobidb-lite	consensus disorder prediction	20	67	-	T	09-10-2022	-	-
MTB_ORF_17743:2055864-2056067(+)	67	MobiDBLite	mobidb-lite	consensus disorder prediction	26	53	-	T	09-10-2022	-	-
MTB_ORF_28770:3359399-3359581(+)	60	Phobius	SIGNAL_PEPTIDE	Signal peptide region	1	25	-	T	09-10-2022	-	-
MTB_ORF_28770:3359399-3359581(+)	60	SignalP_GRAM_POSITIVE	SignalP-TM	SignalP-TM	1	20	-	T	09-10-2022	-	-
MTB_ORF_28770:3359399-3359581(+)	60	Phobius	SIGNAL_PEPTIDE_N_REGION	N-terminal region of a signal peptide.	1	5	-	T	09-10-2022	-	-
MTB_ORF_28770:3359399-3359581(+)	60	Phobius	SIGNAL_PEPTIDE_H_REGION	Hydrophobic region of a signal peptide.	6	17	-	T	09-10-2022	-	-
MTB_ORF_28770:3359399-3359581(+)	60	SignalP_GRAM_NEGATIVE	SignalP-noTM	SignalP-noTM	1	20	-	T	09-10-2022	-	-
MTB_ORF_28770:3359399-3359581(+)	60	MobiDBLite	mobidb-lite	consensus disorder prediction	31	60	-	T	09-10-2022	-	-
MTB_ORF_28770:3359399-3359581(+)	60	Phobius	NON_CYTOPLASMIC_DOMAIN	Region of a membrane-bound protein predicted to be outside the membrane, in the extracellular region.	26	60	-	T	09-10-2022	-	-
MTB_ORF_28770:3359399-3359581(+)	60	Phobius	SIGNAL_PEPTIDE_C_REGION	C-terminal region of a signal peptide.	18	25	-	T	09-10-2022	-	-
MTB_ORF_28770:3359399-3359581(+)	60	SignalP_EUK	SignalP-noTM	SignalP-noTM	1	20	-	T	09-10-2022	-	-
MTB_ORF_19293:2232399-2232671(+)	90	SUPERFAMILY	SSF88723	PIN domain-like	9	63	5.05e-06	T	09-10-2022	IPR029060	PIN-like domain superfamily	-	Reactome: R-BTA-5685939|Reactome: R-CEL-5651801|Reactome: R-CEL-5685939|Reactome: R-CEL-69166|Reactome: R-DDI-110362|Reactome: R-DDI-5358565|Reactome: R-DDI-5693607|Reactome: R-DDI-6791226|Reactome: R-DDI-69166|Reactome: R-DME-5358565|Reactome: R-DME-5651801|Reactome: R-DME-5685939|Reactome: R-DME-5693607|Reactome: R-DME-6804756|Reactome: R-DME-69166|Reactome: R-DME-69473|Reactome: R-DRE-110362|R…
MTB_ORF_1709:196686-196754(+)	22	Phobius	NON_CYTOPLASMIC_DOMAIN	Region of a membrane-bound protein predicted to be outside the membrane, in the extracellular region.	16	22	-	T	09-10-2022	-	-
MTB_ORF_1709:196686-196754(+)	22	Phobius	SIGNAL_PEPTIDE_H_REGION	Hydrophobic region of a signal peptide.	2	10	-	T	09-10-2022	-	-
MTB_ORF_1709:196686-196754(+)	22	Phobius	SIGNAL_PEPTIDE_C_REGION	C-terminal region of a signal peptide.	11	15	-	T	09-10-2022	-	-
MTB_ORF_1709:196686-196754(+)	22	Phobius	SIGNAL_PEPTIDE	Signal peptide region	1	15	-	T	09-10-2022	-	-
MTB_ORF_1709:196686-196754(+)	22	Phobius	SIGNAL_PEPTIDE_N_REGION	N-terminal region of a signal peptide.	1	1	-	T	09-10-2022	-	-
MTB_ORF_66955:983242-983661(-)	139	MobiDBLite	mobidb-lite	consensus disorder prediction	42	65	-	T	09-10-2022	-	-
MTB_ORF_66955:983242-983661(-)	139	MobiDBLite	mobidb-lite	consensus disorder prediction	42	73	-	T	09-10-2022	-	-
MTB_ORF_19298:2232802-2232924(+)	40	MobiDBLite	mobidb-lite	consensus disorder prediction	13	31	-	T	09-10-2022	-	-
MTB_ORF_19298:2232802-2232924(+)	40	MobiDBLite	mobidb-lite	consensus disorder prediction	1	40	-	T	09-10-2022	-	-
MTB_ORF_19962:2308186-2308389(+)	67	MobiDBLite	mobidb-lite	consensus disorder prediction	1	22	-	T	09-10-2022	-	-
MTB_ORF_19962:2308186-2308389(+)	67	MobiDBLite	mobidb-lite	consensus disorder prediction	1	17	-	T	09-10-2022	-	-
MTB_ORF_61998:1571953-1572027(-)	24	MobiDBLite	mobidb-lite	consensus disorder prediction	1	24	-	T	09-10-2022	-	-
MTB_ORF_38859:4250037-4250441(-)	134	MobiDBLite	mobidb-lite	consensus disorder prediction	109	134	-	T	09-10-2022	-	-
MTB_ORF_11178:1301822-1301965(+)	47	Phobius	NON_CYTOPLASMIC_DOMAIN	Region of a membrane-bound protein predicted to be outside the membrane, in the extracellular region.	1	5	-	T	09-10-2022	-	-
MTB_ORF_11178:1301822-1301965(+)	47	Phobius	CYTOPLASMIC_DOMAIN	Region of a membrane-bound protein predicted to be outside the membrane, in the cytoplasm.	25	47	-	T	09-10-2022	-	-
MTB_ORF_11178:1301822-1301965(+)	47	Phobius	TRANSMEMBRANE	Region of a membrane-bound protein predicted to be embedded in the membrane.	6	24	-	T	09-10-2022	-	-
MTB_ORF_46455:3363119-3363754(-)	211	MobiDBLite	mobidb-lite	consensus disorder prediction	54	130	-	T	09-10-2022	-	-
MTB_ORF_46455:3363119-3363754(-)	211	MobiDBLite	mobidb-lite	consensus disorder prediction	54	127	-	T	09-10-2022	-	-
MTB_ORF_11410:1327665-1327823(+)	52	MobiDBLite	mobidb-lite	consensus disorder prediction	31	52	-	T	09-10-2022	-	-
MTB_ORF_24455:2838072-2838689(+)	205	MobiDBLite	mobidb-lite	consensus disorder prediction	1	24	-	T	09-10-2022	-	-
MTB_ORF_24455:2838072-2838689(+)	205	MobiDBLite	mobidb-lite	consensus disorder prediction	65	98	-	T	09-10-2022	-	-
MTB_ORF_24455:2838072-2838689(+)	205	MobiDBLite	mobidb-lite	consensus disorder prediction	150	175	-	T	09-10-2022	-	-
MTB_ORF_24455:2838072-2838689(+)	205	MobiDBLite	mobidb-lite	consensus disorder prediction	8	24	-	T	09-10-2022	-	-
MTB_ORF_30259:3541170-3542129(+)	319	MobiDBLite	mobidb-lite	consensus disorder prediction	61	84	-	T	09-10-2022	-	-
MTB_ORF_64089:1325658-1325723(-)	21	MobiDBLite	mobidb-lite	consensus disorder prediction	1	21	-	T	09-10-2022	-	-
MTB_ORF_11394:1326545-1326808(+)	87	Phobius	SIGNAL_PEPTIDE_H_REGION	Hydrophobic region of a signal peptide.	15	22	-	T	09-10-2022	-	-
MTB_ORF_11394:1326545-1326808(+)	87	Phobius	SIGNAL_PEPTIDE	Signal peptide region	1	30	-	T	09-10-2022	-	-
MTB_ORF_11394:1326545-1326808(+)	87	Phobius	SIGNAL_PEPTIDE_C_REGION	C-terminal region of a signal peptide.	23	30	-	T	09-10-2022	-	-
MTB_ORF_11394:1326545-1326808(+)	87	Phobius	NON_CYTOPLASMIC_DOMAIN	Region of a membrane-bound protein predicted to be outside the membrane, in the extracellular region.	31	87	-	T	09-10-2022	-	-
MTB_ORF_11394:1326545-1326808(+)	87	Phobius	SIGNAL_PEPTIDE_N_REGION	N-terminal region of a signal peptide.	1	14	-	T	09-10-2022	-	-
MTB_ORF_42769:3798685-3798765(-)	26	MobiDBLite	mobidb-lite	consensus disorder prediction	1	26	-	T	09-10-2022	-	-
MTB_ORF_40687:4052941-4053549(-)	202	Phobius	TRANSMEMBRANE	Region of a membrane-bound protein predicted to be embedded in the membrane.	96	117	-	T	09-10-2022	-	-
MTB_ORF_40687:4052941-4053549(-)	202	Phobius	TRANSMEMBRANE	Region of a membrane-bound protein predicted to be embedded in the membrane.	170	187	-	T	09-10-2022	-	-
MTB_ORF_40687:4052941-4053549(-)	202	Phobius	CYTOPLASMIC_DOMAIN	Region of a membrane-bound protein predicted to be outside the membrane, in the cytoplasm.	118	128	-	T	09-10-2022	-	-
MTB_ORF_40687:4052941-4053549(-)	202	Phobius	NON_CYTOPLASMIC_DOMAIN	Region of a membrane-bound protein predicted to be outside the membrane, in the extracellular region.	1	22	-	T	09-10-2022	-	-
MTB_ORF_40687:4052941-4053549(-)	202	TMHMM	TMhelix	Region of a membrane-bound protein predicted to be embedded in the membrane.	55	77	-	T	09-10-2022	-	-
MTB_ORF_40687:4052941-4053549(-)	202	Phobius	TRANSMEMBRANE	Region of a membrane-bound protein predicted to be embedded in the membrane.	23	43	-	T	09-10-2022	-	-
MTB_ORF_40687:4052941-4053549(-)	202	TMHMM	TMhelix	Region of a membrane-bound protein predicted to be embedded in the membrane.	166	188	-	T	09-10-2022	-	-
MTB_ORF_40687:4052941-4053549(-)	202	Phobius	TRANSMEMBRANE	Region of a membrane-bound protein predicted to be embedded in the membrane.	129	150	-	T	09-10-2022	-	-
MTB_ORF_40687:4052941-4053549(-)	202	Phobius	NON_CYTOPLASMIC_DOMAIN	Region of a membrane-bound protein predicted to be outside the membrane, in the extracellular region.	151	169	-	T	09-10-2022	-	-
MTB_ORF_40687:4052941-4053549(-)	202	TMHMM	TMhelix	Region of a membrane-bound protein predicted to be embedded in the membrane.	134	151	-	T	09-10-2022	-	-
MTB_ORF_40687:4052941-4053549(-)	202	Phobius	CYTOPLASMIC_DOMAIN	Region of a membrane-bound protein predicted to be outside the membrane, in the cytoplasm.	44	54	-	T	09-10-2022	-	-
MTB_ORF_40687:4052941-4053549(-)	202	TMHMM	TMhelix	Region of a membrane-bound protein predicted to be embedded in the membrane.	20	42	-	T	09-10-2022	-	-
MTB_ORF_40687:4052941-4053549(-)	202	Phobius	NON_CYTOPLASMIC_DOMAIN	Region of a membrane-bound protein predicted to be outside the membrane, in the extracellular region.	77	95	-	T	09-10-2022	-	-
MTB_ORF_40687:4052941-4053549(-)	202	Phobius	TRANSMEMBRANE	Region of a membrane-bound protein predicted to be embedded in the membrane.	55	76	-	T	09-10-2022	-	-
MTB_ORF_40687:4052941-4053549(-)	202	Phobius	CYTOPLASMIC_DOMAIN	Region of a membrane-bound protein predicted to be outside the membrane, in the cytoplasm.	188	202	-	T	09-10-2022	-	-
MTB_ORF_40687:4052941-4053549(-)	202	TMHMM	TMhelix	Region of a membrane-bound protein predicted to be embedded in the membrane.	92	114	-	T	09-10-2022	-	-
MTB_ORF_37825:4361922-4362008(-)	28	MobiDBLite	mobidb-lite	consensus disorder prediction	1	18	-	T	09-10-2022	-	-
MTB_ORF_37825:4361922-4362008(-)	28	MobiDBLite	mobidb-lite	consensus disorder prediction	1	28	-	T	09-10-2022	-	-
MTB_ORF_2217:255109-255312(+)	67	Phobius	SIGNAL_PEPTIDE_H_REGION	Hydrophobic region of a signal peptide.	30	40	-	T	09-10-2022	-	-
MTB_ORF_2217:255109-255312(+)	67	Phobius	SIGNAL_PEPTIDE_N_REGION	N-terminal region of a signal peptide.	1	29	-	T	09-10-2022	-	-
MTB_ORF_2217:255109-255312(+)	67	Phobius	SIGNAL_PEPTIDE	Signal peptide region	1	45	-	T	09-10-2022	-	-
MTB_ORF_2217:255109-255312(+)	67	SignalP_GRAM_POSITIVE	SignalP-TM	SignalP-TM	1	41	-	T	09-10-2022	-	-
MTB_ORF_2217:255109-255312(+)	67	Phobius	NON_CYTOPLASMIC_DOMAIN	Region of a membrane-bound protein predicted to be outside the membrane, in the extracellular region.	46	67	-	T	09-10-2022	-	-
MTB_ORF_2217:255109-255312(+)	67	Phobius	SIGNAL_PEPTIDE_C_REGION	C-terminal region of a signal peptide.	41	45	-	T	09-10-2022	-	-
MTB_ORF_2695:308793-308924(+)	43	MobiDBLite	mobidb-lite	consensus disorder prediction	1	23	-	T	09-10-2022	-	-
MTB_ORF_54149:2463044-2463124(-)	26	MobiDBLite	mobidb-lite	consensus disorder prediction	1	26	-	T	09-10-2022	-	-
MTB_ORF_60515:1743667-1743741(-)	24	MobiDBLite	mobidb-lite	consensus disorder prediction	1	24	-	T	09-10-2022	-	-
MTB_ORF_24801:2881641-2882147(+)	168	Pfam	PF10851	Protein of unknown function (DUF2652)	1	72	1.2e-30	T	09-10-2022	IPR020503	Uncharacterised protein family Rv2561	-	-
MTB_ORF_65088:1205795-1205962(-)	55	MobiDBLite	mobidb-lite	consensus disorder prediction	18	55	-	T	09-10-2022	-	-
MTB_ORF_7669:901511-901648(+)	45	MobiDBLite	mobidb-lite	consensus disorder prediction	1	25	-	T	09-10-2022	-	-

## Sheet: 3B
Table 3B : Blastp hits against nr database obtained for the smORFs.
smORFs	Accession_Ids	Identity_percent	alignment length	mismatches	gap opens	q. start	q. end	s. start	s. end	Hits
MTB_ORF_10085:1177286-1177378()	CCK63184.1	96.667	30	1	0	1	30	131	160	Phage integrase family protein (fragment) [Mycobacterium canettii CIPT 140070017]
MTB_ORF_10085:1177286-1177378()	WP_231858978.1	96.667	30	1	0	1	30	135	164	tyrosine-type recombinase/integrase [Mycobacterium canettii]
MTB_ORF_21942:2551548-2552939()	EFP46734.1	99.784	463	1	0	1	463	1	463	dehydrogenase [Mycobacterium tuberculosis SUMu010]
MTB_ORF_21942:2551548-2552939()	AMC78065.1	99.782	459	1	0	5	463	1	459	glycolate oxidase subunit GlcD [Mycobacterium tuberculosis]
MTB_ORF_21942:2551548-2552939()	WP_152241204.1	99.782	459	1	0	5	463	1	459	FAD-binding oxidoreductase [Mycobacterium tuberculosis]
MTB_ORF_21942:2551548-2552939()	WP_003411690.1	100	459	0	0	5	463	1	459	MULTISPECIES: FAD-binding oxidoreductase [Mycobacterium tuberculosis complex]
MTB_ORF_21942:2551548-2552939()	WP_070895389.1	99.782	459	1	0	5	463	1	459	FAD-binding oxidoreductase [Mycobacterium tuberculosis]
MTB_ORF_21942:2551548-2552939()	WP_070893057.1	99.782	459	1	0	5	463	1	459	FAD-binding oxidoreductase [Mycobacterium tuberculosis]
MTB_ORF_21942:2551548-2552939()	WP_014001202.1	99.782	459	1	0	5	463	1	459	FAD-binding oxidoreductase [Mycobacterium canettii]
MTB_ORF_21942:2551548-2552939()	WP_055369131.1	99.782	459	1	0	5	463	1	459	FAD-binding oxidoreductase [Mycobacterium tuberculosis]
MTB_ORF_21942:2551548-2552939()	WP_031727428.1	99.782	459	1	0	5	463	1	459	FAD-binding oxidoreductase [Mycobacterium tuberculosis]
MTB_ORF_21942:2551548-2552939()	WP_057367942.1	99.782	459	1	0	5	463	1	459	FAD-binding oxidoreductase [Mycobacterium tuberculosis]
MTB_ORF_21942:2551548-2552939()	WP_193019421.1	99.782	459	1	0	5	463	1	459	FAD-binding oxidoreductase [Mycobacterium tuberculosis]
MTB_ORF_21942:2551548-2552939()	WP_015293581.1	99.782	459	1	0	5	463	1	459	FAD-binding oxidoreductase [Mycobacterium canettii]
MTB_ORF_21942:2551548-2552939()	WP_070904745.1	99.782	459	1	0	5	463	1	459	FAD-binding oxidoreductase [Mycobacterium tuberculosis]
MTB_ORF_21942:2551548-2552939()	WP_031659788.1	99.782	459	1	0	5	463	1	459	FAD-binding oxidoreductase [Mycobacterium tuberculosis]
MTB_ORF_21942:2551548-2552939()	WP_206280235.1	99.782	459	1	0	5	463	1	459	FAD-binding oxidoreductase [Mycobacterium tuberculosis]
MTB_ORF_21942:2551548-2552939()	WP_057343012.1	99.782	459	1	0	5	463	1	459	FAD-binding oxidoreductase [Mycobacterium tuberculosis]
MTB_ORF_21942:2551548-2552939()	WP_057125272.1	99.782	459	1	0	5	463	1	459	FAD-binding oxidoreductase [Mycobacterium tuberculosis]
MTB_ORF_21942:2551548-2552939()	WP_031734716.1	99.782	459	1	0	5	463	1	459	FAD-binding oxidoreductase [Mycobacterium tuberculosis]
MTB_ORF_21942:2551548-2552939()	WP_070863522.1	99.782	459	1	0	5	463	1	459	FAD-binding oxidoreductase [Mycobacterium tuberculosis]
MTB_ORF_21942:2551548-2552939()	WP_057317770.1	99.782	459	1	0	5	463	1	459	FAD-binding oxidoreductase [Mycobacterium tuberculosis]
MTB_ORF_21942:2551548-2552939()	WP_070895695.1	99.782	459	1	0	5	463	1	459	FAD-binding oxidoreductase [Mycobacterium tuberculosis]
MTB_ORF_21942:2551548-2552939()	WP_057174464.1	99.782	459	1	0	5	463	1	459	FAD-binding oxidoreductase [Mycobacterium tuberculosis]
MTB_ORF_21942:2551548-2552939()	WP_057174636.1	99.782	459	1	0	5	463	1	459	FAD-binding oxidoreductase [Mycobacterium tuberculosis]
MTB_ORF_21942:2551548-2552939()	WP_003905801.1	99.782	459	1	0	5	463	1	459	FAD-binding oxidoreductase [Mycobacterium tuberculosis]
MTB_ORF_21942:2551548-2552939()	WP_050171821.1	99.782	459	1	0	5	463	1	459	FAD-binding oxidoreductase [Mycobacterium tuberculosis]
MTB_ORF_21942:2551548-2552939()	WP_055388468.1	99.782	459	1	0	5	463	1	459	FAD-binding oxidoreductase [Mycobacterium tuberculosis]
MTB_ORF_21942:2551548-2552939()	WP_057367787.1	99.782	459	1	0	5	463	1	459	FAD-binding oxidoreductase [Mycobacterium tuberculosis]
MTB_ORF_21942:2551548-2552939()	WP_031650758.1	99.782	459	1	0	5	463	1	459	FAD-binding oxidoreductase [Mycobacterium tuberculosis]
MTB_ORF_21942:2551548-2552939()	WP_057336446.1	99.782	459	1	0	5	463	1	459	FAD-binding oxidoreductase [Mycobacterium tuberculosis]
MTB_ORF_21942:2551548-2552939()	WP_057370756.1	99.782	459	1	0	5	463	1	459	FAD-binding oxidoreductase [Mycobacterium tuberculosis]
MTB_ORF_21942:2551548-2552939()	WP_031732839.1	99.782	459	1	0	5	463	1	459	FAD-binding oxidoreductase [Mycobacterium tuberculosis]
MTB_ORF_21942:2551548-2552939()	WP_057358941.1	99.782	459	1	0	5	463	1	459	FAD-binding oxidoreductase [Mycobacterium tuberculosis]
MTB_ORF_21942:2551548-2552939()	WP_031678213.1	99.782	459	1	0	5	463	1	459	FAD-binding oxidoreductase [Mycobacterium tuberculosis]
MTB_ORF_21942:2551548-2552939()	WP_055355201.1	99.782	459	1	0	5	463	1	459	FAD-binding oxidoreductase [Mycobacterium tuberculosis]
MTB_ORF_21942:2551548-2552939()	WP_057363082.1	99.782	459	1	0	5	463	1	459	FAD-binding oxidoreductase [Mycobacterium tuberculosis]
MTB_ORF_21942:2551548-2552939()	WP_055372741.1	99.564	459	2	0	5	463	1	459	FAD-binding oxidoreductase [Mycobacterium tuberculosis]
MTB_ORF_21942:2551548-2552939()	WP_031719348.1	99.782	459	1	0	5	463	1	459	FAD-binding oxidoreductase [Mycobacterium tuberculosis]
MTB_ORF_21942:2551548-2552939()	WP_052625854.1	99.782	459	1	0	5	463	1	459	FAD-binding oxidoreductase [Mycobacterium tuberculosis]
MTB_ORF_21942:2551548-2552939()	WP_057332386.1	99.564	459	2	0	5	463	1	459	FAD-binding oxidoreductase [Mycobacterium tuberculosis]
MTB_ORF_21942:2551548-2552939()	WP_019256913.1	99.782	459	1	0	5	463	1	459	FAD-binding oxidoreductase [Mycobacterium tuberculosis]
MTB_ORF_21942:2551548-2552939()	WP_003904814.1	99.782	459	1	0	5	463	1	459	FAD-binding oxidoreductase [Mycobacterium tuberculosis]
MTB_ORF_21942:2551548-2552939()	WP_070897299.1	99.782	459	1	0	5	463	1	459	FAD-binding oxidoreductase [Mycobacterium tuberculosis]
MTB_ORF_21942:2551548-2552939()	WP_057131047.1	99.782	459	1	0	5	463	1	459	FAD-binding oxidoreductase [Mycobacterium tuberculosis]
MTB_ORF_21942:2551548-2552939()	WP_055385881.1	99.782	459	1	0	5	463	1	459	FAD-binding oxidoreductase [Mycobacterium tuberculosis]
MTB_ORF_21942:2551548-2552939()	WP_052634521.1	99.782	459	1	0	5	463	1	459	FAD-binding oxidoreductase [Mycobacterium tuberculosis]
MTB_ORF_21942:2551548-2552939()	WP_052648962.1	99.782	459	1	0	5	463	1	459	FAD-binding oxidoreductase [Mycobacterium tuberculosis]
MTB_ORF_21942:2551548-2552939()	WP_055374507.1	99.782	459	1	0	5	463	1	459	FAD-binding oxidoreductase [Mycobacterium tuberculosis]
MTB_ORF_21942:2551548-2552939()	WP_072516096.1	99.782	459	1	0	5	463	1	459	FAD-binding oxidoreductase [Mycobacterium tuberculosis]
MTB_ORF_21942:2551548-2552939()	WP_057288164.1	99.564	459	2	0	5	463	1	459	FAD-binding oxidoreductase [Mycobacterium tuberculosis]
MTB_ORF_21942:2551548-2552939()	WP_031724989.1	99.564	459	2	0	5	463	1	459	FAD-binding oxidoreductase [Mycobacterium tuberculosis]
MTB_ORF_21942:2551548-2552939()	CNV73546.1	99.782	459	1	0	5	463	1	459	dehydrogenase [Mycobacterium tuberculosis]
MTB_ORF_21942:2551548-2552939()	WP_072498470.1	99.782	459	1	0	5	463	1	459	FAD-binding oxidoreductase [Mycobacterium tuberculosis]
MTB_ORF_21942:2551548-2552939()	WP_086468447.1	99.782	459	1	0	5	463	1	459	FAD-binding oxidoreductase [Mycobacterium tuberculosis]
MTB_ORF_21942:2551548-2552939()	WP_116268478.1	99.782	459	1	0	5	463	1	459	FAD-binding oxidoreductase [Mycobacterium tuberculosis]
MTB_ORF_21942:2551548-2552939()	WP_055370550.1	99.782	459	1	0	5	463	1	459	FAD-binding oxidoreductase [Mycobacterium tuberculosis]
MTB_ORF_21942:2551548-2552939()	MBR7515944.1	99.564	459	2	0	5	463	1	459	FAD-binding oxidoreductase [Mycobacterium tuberculosis]
MTB_ORF_21942:2551548-2552939()	WP_015290550.1	99.564	459	2	0	5	463	1	459	FAD-binding oxidoreductase [Mycobacterium canettii]
MTB_ORF_21942:2551548-2552939()	WP_031727565.1	99.782	459	1	0	5	463	1	459	FAD-binding oxidoreductase [Mycobacterium tuberculosis]
MTB_ORF_21942:2551548-2552939()	WP_057334165.1	99.564	459	2	0	5	463	1	459	FAD-binding oxidoreductase [Mycobacterium tuberculosis]
MTB_ORF_21942:2551548-2552939()	WP_055378727.1	99.564	459	2	0	5	463	1	459	FAD-binding oxidoreductase [Mycobacterium tuberculosis]
MTB_ORF_21942:2551548-2552939()	WP_031666061.1	99.564	459	2	0	5	463	1	459	FAD-binding oxidoreductase [Mycobacterium tuberculosis]
MTB_ORF_21942:2551548-2552939()	WP_234799833.1	99.782	458	1	0	6	463	1	458	FAD-binding oxidoreductase, partial [Mycobacterium tuberculosis]
MTB_ORF_21942:2551548-2552939()	WP_031694872.1	99.782	459	1	0	5	463	1	459	FAD-binding oxidoreductase [Mycobacterium tuberculosis]
MTB_ORF_21942:2551548-2552939()	WP_057152501.1	99.564	459	2	0	5	463	1	459	FAD-binding oxidoreductase [Mycobacterium tuberculosis]
MTB_ORF_21942:2551548-2552939()	WP_055372009.1	99.564	459	2	0	5	463	1	459	FAD-binding oxidoreductase [Mycobacterium tuberculosis]
MTB_ORF_21942:2551548-2552939()	WP_031749585.1	99.564	459	2	0	5	463	1	459	FAD-binding oxidoreductase [Mycobacterium tuberculosis]
MTB_ORF_21942:2551548-2552939()	WP_052656991.1	99.564	459	2	0	5	463	1	459	FAD-binding oxidoreductase [Mycobacterium tuberculosis]
MTB_ORF_21942:2551548-2552939()	WP_031728648.1	99.564	459	2	0	5	463	1	459	FAD-binding oxidoreductase [Mycobacterium tuberculosis]
MTB_ORF_21942:2551548-2552939()	WP_031655180.1	99.564	459	2	0	5	463	1	459	FAD-binding oxidoreductase [Mycobacterium tuberculosis]
MTB_ORF_21942:2551548-2552939()	WP_167830184.1	99.564	459	2	0	5	463	1	459	FAD-binding oxidoreductase [Mycobacterium tuberculosis]
MTB_ORF_21942:2551548-2552939()	WP_057333871.1	99.564	459	2	0	5	463	1	459	FAD-binding oxidoreductase [Mycobacterium tuberculosis]
MTB_ORF_21942:2551548-2552939()	WP_031727099.1	99.783	460	0	1	5	463	1	460	FAD-binding oxidoreductase [Mycobacterium tuberculosis]
MTB_ORF_21942:2551548-2552939()	WP_220688504.1	99.564	459	2	0	5	463	1	459	FAD-binding oxidoreductase [Mycobacterium tuberculosis]
MTB_ORF_21942:2551548-2552939()	WP_057357090.1	99.564	459	2	0	5	463	1	459	FAD-binding oxidoreductase [Mycobacterium tuberculosis]
MTB_ORF_21942:2551548-2552939()	WP_057357800.1	99.564	459	2	0	5	463	1	459	FAD-binding oxidoreductase [Mycobacterium tuberculosis]
MTB_ORF_21942:2551548-2552939()	WP_057372249.1	99.564	459	2	0	5	463	1	459	FAD-binding oxidoreductase [Mycobacterium tuberculosis]
MTB_ORF_21942:2551548-2552939()	WP_057331359.1	99.564	459	2	0	5	463	1	459	FAD-binding oxidoreductase [Mycobacterium tuberculosis]
MTB_ORF_21942:2551548-2552939()	WP_057371337.1	99.346	459	3	0	5	463	1	459	FAD-binding oxidoreductase [Mycobacterium tuberculosis]
MTB_ORF_21942:2551548-2552939()	AHM08022.1	100	456	0	0	8	463	1	456	putative dehydrogenase [Mycobacterium tuberculosis variant bovis BCG str. ATCC 35743]
MTB_ORF_21942:2551548-2552939()	WP_055351154.1	99.564	459	2	0	5	463	1	459	FAD-binding oxidoreductase [Mycobacterium tuberculosis]
MTB_ORF_21942:2551548-2552939()	WP_055374086.1	99.346	459	3	0	5	463	1	459	FAD-binding oxidoreductase [Mycobacterium tuberculosis]
MTB_ORF_21942:2551548-2552939()	WP_024457726.1	99.564	459	2	0	5	463	1	459	FAD-binding oxidoreductase [Mycobacterium tuberculosis]
MTB_ORF_21942:2551548-2552939()	AEJ47301.1	99.781	456	1	0	8	463	1	456	dehydrogenase [Mycobacterium tuberculosis CCDC5079]
MTB_ORF_21942:2551548-2552939()	WP_057132840.1	99.129	459	4	0	5	463	1	459	FAD-binding oxidoreductase [Mycobacterium tuberculosis]
MTB_ORF_21942:2551548-2552939()	WP_057330362.1	99.129	459	4	0	5	463	1	459	FAD-binding oxidoreductase [Mycobacterium tuberculosis]
MTB_ORF_21942:2551548-2552939()	WP_057126259.1	99.129	459	4	0	5	463	1	459	FAD-binding oxidoreductase [Mycobacterium tuberculosis]
MTB_ORF_21942:2551548-2552939()	AIH85424.1	98.693	459	5	1	5	463	1	458	FAD-binding protein [Mycobacterium tuberculosis]
MTB_ORF_21942:2551548-2552939()	WP_055354170.1	98.693	459	6	0	5	463	1	459	FAD-binding oxidoreductase [Mycobacterium tuberculosis]
MTB_ORF_21942:2551548-2552939()	WP_220019216.1	97.603	459	11	0	5	463	1	459	FAD-binding oxidoreductase [Mycobacterium tuberculosis]
MTB_ORF_21942:2551548-2552939()	COU91697.1	90.711	506	0	1	5	463	1	506	dehydrogenase [Mycobacterium tuberculosis]
MTB_ORF_21942:2551548-2552939()	WP_072527901.1	99.776	446	1	0	5	450	1	446	FAD-binding oxidoreductase [Mycobacterium tuberculosis]
MTB_ORF_21942:2551548-2552939()	WP_235631644.1	99.774	443	1	0	21	463	1	443	FAD-linked oxidase C-terminal domain-containing protein [Mycobacterium tuberculosis]
MTB_ORF_21942:2551548-2552939()	EFD53569.1	95.896	463	11	2	5	463	1	459	oxidoreductase [Mycobacterium tuberculosis 02_1987]
MTB_ORF_21942:2551548-2552939()	KBU58557.1	99.085	437	4	0	27	463	7	443	glycolate oxidase subunit GlcD, partial [Mycobacterium tuberculosis NRITLD54]
MTB_ORF_21942:2551548-2552939()	WP_078446448.1	99.769	433	1	0	31	463	5	437	FAD-linked oxidase C-terminal domain-containing protein [Mycobacterium tuberculosis]
MTB_ORF_21942:2551548-2552939()	WP_145952635.1	100	421	0	0	43	463	1	421	FAD-linked oxidase C-terminal domain-containing protein, partial [Mycobacterium tuberculosis]
MTB_ORF_21942:2551548-2552939()	WP_151850436.1	99.526	422	2	0	42	463	1	422	FAD-linked oxidase C-terminal domain-containing protein, partial [Mycobacterium tuberculosis]
MTB_ORF_21942:2551548-2552939()	EBA42621.2	99.526	422	2	0	42	463	8	429	glycolate oxidase subunit GlcD [Mycobacterium tuberculosis str. Haarlem]
MTB_ORF_21942:2551548-2552939()	WP_031736284.1	99.526	422	2	0	42	463	12	433	FAD-linked oxidase C-terminal domain-containing protein, partial [Mycobacterium tuberculosis]
MTB_ORF_21942:2551548-2552939()	WP_142239252.1	100	420	0	0	44	463	1	420	FAD-linked oxidase C-terminal domain-containing protein, partial [Mycobacterium tuberculosis]
MTB_ORF_21942:2551548-2552939()	WP_141768769.1	100	419	0	0	45	463	1	419	FAD-linked oxidase C-terminal domain-containing protein, partial [Mycobacterium tuberculosis]
MTB_ORF_21942:2551548-2552939()	WP_128885624.1	100	416	0	0	48	463	1	416	FAD-linked oxidase C-terminal domain-containing protein, partial [Mycobacterium tuberculosis]
MTB_ORF_21942:2551548-2552939()	WP_191498518.1	89.035	456	50	0	5	460	1	456	FAD-binding oxidoreductase [Mycobacterium simulans]
MTB_ORF_21942:2551548-2552939()	WP_186243714.1	88.596	456	52	0	5	460	1	456	FAD-binding oxidoreductase [Mycobacterium simulans]
MTB_ORF_21942:2551548-2552939()	WP_057375364.1	100	410	0	0	54	463	1	410	FAD-linked oxidase C-terminal domain-containing protein, partial [Mycobacterium tuberculosis]
MTB_ORF_21942:2551548-2552939()	WP_211665190.1	100	405	0	0	59	463	1	405	FAD-linked oxidase C-terminal domain-containing protein, partial [Mycobacterium tuberculosis]
MTB_ORF_21942:2551548-2552939()	AWY77915.1	99.753	405	1	0	59	463	1	405	FAD-binding oxidoreductase [Mycobacterium tuberculosis]
MTB_ORF_21942:2551548-2552939()	TKR49818.1	99.506	405	2	0	59	463	1	405	FAD-binding protein [Mycobacterium tuberculosis]
MTB_ORF_21942:2551548-2552939()	AQN83095.1	99.747	396	1	0	68	463	1	396	FAD-binding protein [Mycobacterium tuberculosis TRS9]
MTB_ORF_21942:2551548-2552939()	CMK76316.1	99.495	396	2	0	68	463	1	396	dehydrogenase [Mycobacterium tuberculosis]
MTB_ORF_21942:2551548-2552939()	KXN95923.1	99.495	396	2	0	68	463	1	396	putative glycolate oxidase, subunit GlcD [Mycobacterium tuberculosis]
MTB_ORF_21942:2551548-2552939()	SGZ74393.1	99.495	396	2	0	68	463	1	396	dehydrogenase [Mycobacterium tuberculosis]
MTB_ORF_21942:2551548-2552939()	WP_204802544.1	89.474	456	48	0	5	460	1	456	FAD-binding oxidoreductase [Mycobacterium riyadhense]
MTB_ORF_21942:2551548-2552939()	KAN06184.1	99.495	396	2	0	68	463	1	396	glycolate oxidase subunit GlcD [Mycobacterium tuberculosis 2074CJ]
MTB_ORF_21942:2551548-2552939()	CKZ57109.1	99.746	394	1	0	70	463	1	394	dehydrogenase [Mycobacterium tuberculosis]
MTB_ORF_21942:2551548-2552939()	WP_204080461.1	89.254	456	49	0	5	460	1	456	FAD-binding oxidoreductase [Mycobacterium riyadhense]
MTB_ORF_21942:2551548-2552939()	WP_204806997.1	89.254	456	49	0	5	460	1	456	FAD-binding oxidoreductase [Mycobacterium riyadhense]
MTB_ORF_21942:2551548-2552939()	WP_085249995.1	89.254	456	49	0	5	460	1	456	FAD-binding oxidoreductase [Mycobacterium riyadhense]
MTB_ORF_21942:2551548-2552939()	WP_085324351.1	89.474	456	48	0	5	460	1	456	FAD-binding oxidoreductase [Mycobacterium decipiens]
MTB_ORF_21942:2551548-2552939()	WP_067237050.1	83.333	456	76	0	5	460	1	456	FAD-binding oxidoreductase [Mycobacterium sp. 852002-51163_SCH5372311]
MTB_ORF_21942:2551548-2552939()	WP_083046515.1	89.738	458	47	0	5	462	1	458	FAD-binding oxidoreductase [Mycobacterium shinjukuense]
MTB_ORF_21942:2551548-2552939()	COW68742.1	99.74	385	1	0	79	463	1	385	dehydrogenase [Mycobacterium tuberculosis]
MTB_ORF_21942:2551548-2552939()	AMC59953.1	99.74	385	1	0	79	463	3	387	FAD-binding protein [Mycobacterium tuberculosis variant microti]
MTB_ORF_21942:2551548-2552939()	WP_067375603.1	82.456	456	80	0	5	460	1	456	FAD-binding oxidoreductase [Mycobacterium sp. 1164966.3]
MTB_ORF_21942:2551548-2552939()	CLY31073.1	99.481	385	2	0	79	463	3	387	dehydrogenase [Mycobacterium tuberculosis]
MTB_ORF_21942:2551548-2552939()	WP_211695661.1	86.463	458	62	0	5	462	1	458	FAD-binding oxidoreductase [Mycobacterium spongiae]
MTB_ORF_21942:2551548-2552939()	GFG80033.1	80.174	459	91	0	4	462	2	460	dehydrogenase [Mycobacterium paragordonae]
MTB_ORF_21942:2551548-2552939()	WP_158017344.1	83.553	456	75	0	5	460	1	456	FAD-binding oxidoreductase [Mycobacterium basiliense]
MTB_ORF_21942:2551548-2552939()	PJE21783.1	80.131	458	91	0	5	462	1	458	MAG: FAD-binding oxidoreductase [Mycobacterium sp.]
MTB_ORF_21942:2551548-2552939()	WP_065161819.1	80.131	458	91	0	5	462	1	458	MULTISPECIES: FAD-linked oxidase C-terminal domain-containing protein [Mycobacterium]
MTB_ORF_21942:2551548-2552939()	WP_120793204.1	80.131	458	91	0	5	462	1	458	FAD-binding oxidoreductase [Mycobacterium paragordonae]
MTB_ORF_21942:2551548-2552939()	WP_142757340.1	99.736	379	1	0	5	383	1	379	FAD-binding oxidoreductase, partial [Mycobacterium tuberculosis]
MTB_ORF_21942:2551548-2552939()	WP_065044816.1	79.913	458	92	0	5	462	1	458	FAD-binding oxidoreductase [Mycobacterium gordonae]
MTB_ORF_21942:2551548-2552939()	WP_156296466.1	79.913	458	92	0	5	462	1	458	FAD-binding oxidoreductase [Mycobacterium paragordonae]
MTB_ORF_21942:2551548-2552939()	WP_133448175.1	79.694	458	93	0	5	462	1	458	FAD-binding oxidoreductase [Mycobacterium paragordonae]
MTB_ORF_21942:2551548-2552939()	MBV8789869.1	80.263	456	90	0	5	460	1	456	MAG: FAD-binding oxidoreductase [Mycobacterium sp.]
MTB_ORF_21942:2551548-2552939()	AGL23888.1	97.403	385	10	0	79	463	1	385	dehydrogenase [Mycobacterium tuberculosis str. Haarlem/NITR202]
MTB_ORF_21942:2551548-2552939()	WP_261876515.1	82.675	456	79	0	5	460	1	456	FAD-binding oxidoreductase [Mycobacterium marinum]
MTB_ORF_21942:2551548-2552939()	WP_077080573.1	79.605	456	93	0	5	460	1	456	FAD-binding oxidoreductase [Mycobacterium numidiamassiliense]
MTB_ORF_21942:2551548-2552939()	WP_012395055.1	82.456	456	80	0	5	460	1	456	FAD-binding oxidoreductase [Mycobacterium marinum]
MTB_ORF_21942:2551548-2552939()	WP_077088869.1	79.085	459	96	0	5	463	1	459	FAD-linked oxidase C-terminal domain-containing protein [Mycobacterium rhizamassiliense]
MTB_ORF_21942:2551548-2552939()	WP_240274712.1	82.456	456	80	0	5	460	1	456	FAD-binding oxidoreductase [Mycobacterium ulcerans]
MTB_ORF_21942:2551548-2552939()	WP_117388093.1	82.237	456	81	0	5	460	1	456	FAD-binding oxidoreductase [Mycobacterium marinum]
MTB_ORF_21942:2551548-2552939()	WP_134429069.1	82.237	456	81	0	5	460	1	456	FAD-binding oxidoreductase [Mycobacterium ulcerans]
MTB_ORF_21942:2551548-2552939()	WP_272466183.1	82.237	456	81	0	5	460	1	456	FAD-binding oxidoreductase [Mycobacterium marinum]
MTB_ORF_21942:2551548-2552939()	WP_202097384.1	82.237	456	81	0	5	460	1	456	FAD-binding oxidoreductase [Mycobacterium marinum]
MTB_ORF_21942:2551548-2552939()	WP_069420596.1	82.314	458	81	0	5	462	1	458	FAD-binding oxidoreductase [Mycobacterium intermedium]
MTB_ORF_21942:2551548-2552939()	WP_117427730.1	82.237	456	81	0	5	460	1	456	FAD-binding oxidoreductase [Mycobacterium marinum]
MTB_ORF_21942:2551548-2552939()	WP_015356305.1	82.237	456	81	0	5	460	1	456	FAD-binding oxidoreductase [Mycobacterium liflandii]
MTB_ORF_21942:2551548-2552939()	WP_117435985.1	82.018	456	82	0	5	460	1	456	FAD-binding oxidoreductase [Mycobacterium marinum]
MTB_ORF_21942:2551548-2552939()	MBW0016650.1	81.699	459	84	0	5	463	1	459	MAG: FAD-binding oxidoreductase [Mycobacterium sp.]
MTB_ORF_21942:2551548-2552939()	WP_163714584.1	81.659	458	84	0	5	462	1	458	FAD-binding oxidoreductase [Mycobacterium bourgelatii]
MTB_ORF_21942:2551548-2552939()	WP_085241844.1	82.789	459	79	0	5	463	1	459	FAD-binding oxidoreductase [Mycobacterium europaeum]
MTB_ORF_21942:2551548-2552939()	WP_075548023.1	82.237	456	81	0	5	460	1	456	FAD-binding oxidoreductase [Mycobacterium persicum]
MTB_ORF_21942:2551548-2552939()	EPQ77184.1	83.221	447	75	0	14	460	2	448	putative dehydrogenase [Mycobacterium marinum MB2]
MTB_ORF_21942:2551548-2552939()	CFB46150.1	100	367	0	0	97	463	1	367	dehydrogenase [Mycobacterium tuberculosis]
MTB_ORF_21942:2551548-2552939()	WP_020786978.1	81.798	456	83	0	5	460	1	456	MULTISPECIES: FAD-binding oxidoreductase [Mycobacterium]
MTB_ORF_21942:2551548-2552939()	WP_068056054.1	82.675	456	79	0	5	460	1	456	FAD-binding oxidoreductase [Mycobacterium sp. E342]
MTB_ORF_21942:2551548-2552939()	WP_117420460.1	81.579	456	84	0	5	460	1	456	FAD-binding oxidoreductase [Mycobacterium marinum]
MTB_ORF_21942:2551548-2552939()	WP_085231181.1	83.114	456	77	0	5	460	1	456	FAD-binding oxidoreductase [Mycobacterium conspicuum]
MTB_ORF_21942:2551548-2552939()	WP_055581117.1	80.786	458	88	0	5	462	1	458	FAD-binding oxidoreductase [Mycobacterium gordonae]
MTB_ORF_21942:2551548-2552939()	WP_085162265.1	85.526	456	66	0	5	460	1	456	FAD-binding oxidoreductase [Mycobacterium lacus]
MTB_ORF_21942:2551548-2552939()	CQD17786.1	82.675	456	79	0	8	463	1	456	putative dehydrogenase [Mycobacterium europaeum]
MTB_ORF_21942:2551548-2552939()	WP_068044265.1	82.895	456	78	0	5	460	1	456	FAD-binding oxidoreductase [Mycobacterium sp. E2733]
MTB_ORF_21942:2551548-2552939()	KZS76569.1	83.772	456	74	0	5	460	1	456	FAD-binding protein [Mycobacterium kansasii]
MTB_ORF_21942:2551548-2552939()	RUP04861.1	80.131	458	91	0	5	462	1	458	MAG: FAD-binding oxidoreductase [Mycobacterium sp.]
MTB_ORF_21942:2551548-2552939()	WP_122443483.1	83.553	456	75	0	5	460	1	456	FAD-binding oxidoreductase [Mycobacterium attenuatum]
MTB_ORF_21942:2551548-2552939()	WP_046185088.1	82.895	456	78	0	5	460	1	456	FAD-binding oxidoreductase [Mycobacterium nebraskense]
MTB_ORF_21942:2551548-2552939()	WP_068120949.1	82.34	453	80	0	8	460	1	453	FAD-binding oxidoreductase [Mycobacterium sp. E1386]
MTB_ORF_21942:2551548-2552939()	WP_067950098.1	83.444	453	75	0	8	460	1	453	FAD-binding oxidoreductase [Mycobacterium sp. E2238]
MTB_ORF_21942:2551548-2552939()	WP_067874081.1	81.4	457	85	0	5	461	1	457	FAD-binding oxidoreductase [Mycobacterium sp. E2699]
MTB_ORF_21942:2551548-2552939()	PJE05921.1	80.568	458	89	0	5	462	1	458	MAG: FAD-binding oxidoreductase [Mycobacterium sp.]
MTB_ORF_21942:2551548-2552939()	BBZ52033.1	82.314	458	81	0	3	460	7	464	dehydrogenase [Mycobacterium heidelbergense]
MTB_ORF_21942:2551548-2552939()	WP_066820632.1	77.851	456	101	0	5	460	1	456	FAD-binding oxidoreductase [Mycobacterium sp. 1100029.7]
MTB_ORF_21942:2551548-2552939()	WP_238304672.1	77.074	458	105	0	5	462	1	458	MULTISPECIES: FAD-binding oxidoreductase [unclassified Mycobacterium]
MTB_ORF_21942:2551548-2552939()	WP_083011329.1	83.333	450	75	0	11	460	5	454	FAD-binding oxidoreductase [Mycobacterium malmoense]
MTB_ORF_21942:2551548-2552939()	WP_065144092.1	80.349	458	90	0	5	462	1	458	FAD-binding oxidoreductase [Mycobacterium asiaticum]
MTB_ORF_21942:2551548-2552939()	GAQ36849.1	82.55	447	78	0	14	460	2	448	dehydrogenase [Mycobacterium pseudoshottsii JCM 15466]
MTB_ORF_21942:2551548-2552939()	MBX9980589.1	80.568	458	89	0	5	462	1	458	MAG: FAD-binding oxidoreductase [Mycobacterium gordonae]
MTB_ORF_21942:2551548-2552939()	WP_083074433.1	82.675	456	79	0	5	460	1	456	FAD-binding oxidoreductase [Mycobacterium heidelbergense]
MTB_ORF_21942:2551548-2552939()	WP_067118808.1	81.182	457	86	0	5	461	1	457	FAD-binding oxidoreductase [Mycobacterium sp. 852002-51057_SCH5723018]
MTB_ORF_21942:2551548-2552939()	WP_102417203.1	81.798	456	83	0	5	460	1	456	FAD-binding oxidoreductase [Mycobacterium sp. 4858]
MTB_ORF_21942:2551548-2552939()	WP_264055660.1	82.675	456	79	0	5	460	1	456	FAD-binding oxidoreductase [Mycobacterium nebraskense]
MTB_ORF_21942:2551548-2552939()	WP_069434307.1	80.349	458	90	0	5	462	1	458	FAD-binding oxidoreductase [Mycobacterium gordonae]
MTB_ORF_21942:2551548-2552939()	WP_067011961.1	82.057	457	82	0	5	461	1	457	FAD-binding oxidoreductase [Mycobacterium sp. 1081908.1]
MTB_ORF_21942:2551548-2552939()	WP_256102015.1	80.349	458	90	0	5	462	1	458	FAD-binding oxidoreductase [Mycobacterium gordonae]
MTB_ORF_21942:2551548-2552939()	WP_085164205.1	82.675	456	79	0	5	460	1	456	FAD-binding oxidoreductase [Mycobacterium nebraskense]
MTB_ORF_21942:2551548-2552939()	WP_236982612.1	76.856	458	106	0	5	462	1	458	FAD-binding oxidoreductase [Mycobacterium sp. IWGMT90018-18076]
MTB_ORF_21942:2551548-2552939()	WP_071512013.1	83.111	450	76	0	11	460	5	454	FAD-binding oxidoreductase [Mycobacterium malmoense]
MTB_ORF_21942:2551548-2552939()	WP_065134078.1	80.131	458	91	0	5	462	1	458	FAD-binding oxidoreductase [Mycobacterium gordonae]
MTB_ORF_21942:2551548-2552939()	WP_052639380.1	100	361	0	0	103	463	1	361	FAD-linked oxidase C-terminal domain-containing protein, partial [Mycobacterium tuberculosis]
MTB_ORF_21942:2551548-2552939()	WP_077103917.1	81.699	459	84	0	5	463	1	459	FAD-binding oxidoreductase [Mycobacterium terramassiliense]
MTB_ORF_21942:2551548-2552939()	WP_045376538.1	82.018	456	82	0	5	460	1	456	FAD-linked oxidase C-terminal domain-containing protein [Mycobacterium kyorinense]
MTB_ORF_21942:2551548-2552939()	WP_036412308.1	83.114	456	77	0	5	460	1	456	FAD-binding oxidoreductase [Mycobacterium gastri]
MTB_ORF_21942:2551548-2552939()	WP_205873530.1	80.568	458	89	0	5	462	1	458	FAD-binding oxidoreductase [Mycobacterium gordonae]
MTB_ORF_21942:2551548-2552939()	WP_076061077.1	81.14	456	86	0	5	460	1	456	FAD-binding oxidoreductase [Mycobacterium sp. IS-1264]
MTB_ORF_21942:2551548-2552939()	WP_055404100.1	82.135	459	82	0	5	463	1	459	MULTISPECIES: FAD-binding oxidoreductase [unclassified Mycobacterium]
MTB_ORF_21942:2551548-2552939()	WP_067272267.1	82.135	459	82	0	5	463	1	459	FAD-binding oxidoreductase [Mycobacterium scrofulaceum]
MTB_ORF_21942:2551548-2552939()	WP_068275236.1	80.963	457	87	0	5	461	1	457	FAD-binding oxidoreductase [Mycobacterium sp. E787]
MTB_ORF_21942:2551548-2552939()	WP_068266715.1	81.798	456	83	0	5	460	1	456	FAD-binding oxidoreductase [Mycobacterium sp. E183]
MTB_ORF_21942:2551548-2552939()	ORV89352.1	81.659	458	84	0	5	462	1	458	FAD-binding protein [Mycobacterium interjectum]
MTB_ORF_21942:2551548-2552939()	WP_068007710.1	83.002	453	77	0	8	460	1	453	FAD-binding oxidoreductase [Mycobacterium sp. E3251]
MTB_ORF_21942:2551548-2552939()	WP_264037032.1	82.561	453	79	0	8	460	1	453	FAD-binding oxidoreductase [Mycobacterium paraffinicum]
MTB_ORF_21942:2551548-2552939()	SPM31942.1	81.481	459	85	0	5	463	1	459	FAD/FMN-containing dehydrogenase, partial [Mycobacterium terramassiliense]
MTB_ORF_21942:2551548-2552939()	WP_047324038.1	82.018	456	82	0	5	460	1	456	FAD-binding oxidoreductase [Mycobacterium nebraskense]
MTB_ORF_21942:2551548-2552939()	PJE00577.1	80.131	458	91	0	5	462	1	458	MAG: FAD-binding oxidoreductase [Mycobacterium sp.]
MTB_ORF_21942:2551548-2552939()	WP_067303819.1	81.798	456	83	0	5	460	1	456	FAD-binding oxidoreductase [Mycobacterium scrofulaceum]
MTB_ORF_21942:2551548-2552939()	WP_067895790.1	81.917	459	83	0	5	463	1	459	FAD-binding oxidoreductase [Mycobacterium sp. ACS4054]
MTB_ORF_21942:2551548-2552939()	WP_068262941.1	82.456	456	80	0	5	460	1	456	FAD-binding oxidoreductase [Mycobacterium sp. E1715]
MTB_ORF_21942:2551548-2552939()	EUA10771.1	82.456	456	80	0	5	460	1	456	hypothetical protein I546_3508 [Mycobacterium kansasii 732]
MTB_ORF_21942:2551548-2552939()	WP_068110829.1	81.004	458	87	0	5	462	1	458	FAD-binding oxidoreductase [Mycobacterium sp. E2327]
MTB_ORF_21942:2551548-2552939()	WP_068217226.1	82.135	459	82	0	5	463	1	459	FAD-binding oxidoreductase [Mycobacterium sp. E3339]
MTB_ORF_21942:2551548-2552939()	WP_067212176.1	81.14	456	86	0	5	460	1	456	FAD-binding oxidoreductase [Mycobacterium sp. 852002-30065_SCH5024008]
MTB_ORF_21942:2551548-2552939()	WP_122502359.1	82.456	456	80	0	5	460	1	456	FAD-binding oxidoreductase [Mycobacterium pseudokansasii]
MTB_ORF_21942:2551548-2552939()	WP_163679356.1	81.579	456	84	0	5	460	1	456	FAD-binding oxidoreductase [Mycobacterium seoulense]
MTB_ORF_21942:2551548-2552939()	WP_067263953.1	81.36	456	85	0	5	460	1	456	FAD-binding oxidoreductase [Mycobacterium sp. 852002-51613_SCH5001154]
MTB_ORF_21942:2551548-2552939()	WP_067779507.1	82.456	456	80	0	5	460	1	456	FAD-binding oxidoreductase [Mycobacterium sp. E3298]
MTB_ORF_21942:2551548-2552939()	WP_149655732.1	82.456	456	80	0	5	460	1	456	FAD-linked oxidase C-terminal domain-containing protein [Mycobacterium simiae]
MTB_ORF_21942:2551548-2552939()	WP_083175515.1	82.018	456	82	0	5	460	1	456	FAD-binding oxidoreductase [Mycobacterium paraseoulense]
MTB_ORF_21942:2551548-2552939()	WP_023365206.1	83.114	456	77	0	5	460	1	456	FAD-binding oxidoreductase [Mycobacterium kansasii]
MTB_ORF_21942:2551548-2552939()	WP_076122337.1	80.263	456	90	0	5	460	1	456	FAD-binding oxidoreductase [Mycobacterium sp. IS-836]
MTB_ORF_21942:2551548-2552939()	WP_099184161.1	83.114	456	77	0	5	460	1	456	FAD-binding oxidoreductase [Mycobacterium kansasii]
MTB_ORF_21942:2551548-2552939()	WP_067818053.1	82.237	456	81	0	5	460	1	456	FAD-binding oxidoreductase [Mycobacterium sp. E2989]
MTB_ORF_21942:2551548-2552939()	WP_085185254.1	81.004	458	87	0	5	462	1	458	FAD-binding oxidoreductase [Mycobacterium sp. IEC1808]
MTB_ORF_21942:2551548-2552939()	WP_066940171.1	81.046	459	87	0	5	463	1	459	FAD-binding oxidoreductase [Mycobacterium sp. 1554424.7]
MTB_ORF_21942:2551548-2552939()	WP_068226559.1	80.306	457	90	0	5	461	1	457	FAD-binding oxidoreductase [Mycobacterium sp. E3198]
MTB_ORF_21942:2551548-2552939()	WP_103797838.1	82.895	456	78	0	5	460	1	456	FAD-binding oxidoreductase [Mycobacterium kansasii]
MTB_ORF_21942:2551548-2552939()	WP_067740579.1	81.14	456	86	0	5	460	1	456	FAD-binding oxidoreductase [Mycobacterium sp. 852014-50255_SCH5639931]
MTB_ORF_21942:2551548-2552939()	WP_073878240.1	81.14	456	86	0	5	460	1	456	FAD-binding oxidoreductase [Mycobacterium paraffinicum]
MTB_ORF_21942:2551548-2552939()	WP_068182741.1	80.786	458	88	0	5	462	1	458	FAD-binding oxidoreductase [Mycobacterium sp. UM_CSW]
MTB_ORF_21942:2551548-2552939()	WP_065446552.1	81.798	456	83	0	5	460	1	456	FAD-binding oxidoreductase [Mycobacterium malmoense]
MTB_ORF_21942:2551548-2552939()	WP_067252104.1	81.36	456	85	0	5	460	1	456	FAD-linked oxidase C-terminal domain-containing protein [Mycobacterium sp. 852002-10029_SCH5224772]
MTB_ORF_21942:2551548-2552939()	WP_066956800.1	80.921	456	87	0	5	460	1	456	FAD-binding oxidoreductase [Mycobacterium sp. 852002-53434_SCH5985345]
MTB_ORF_21942:2551548-2552939()	WP_067756169.1	82.018	456	82	0	5	460	1	456	FAD-binding oxidoreductase [Mycobacterium sp. E3305]
MTB_ORF_21942:2551548-2552939()	WP_007170982.1	81.579	456	84	0	5	460	1	456	MULTISPECIES: FAD-binding oxidoreductase [Mycobacterium]
MTB_ORF_21942:2551548-2552939()	WP_099225199.1	82.456	456	80	0	5	460	1	456	FAD-binding oxidoreductase [Mycobacterium persicum]
MTB_ORF_21942:2551548-2552939()	WP_067792669.1	80.921	456	87	0	5	460	1	456	FAD-binding oxidoreductase [Mycobacterium sp. 852014-52450_SCH5900713]
MTB_ORF_21942:2551548-2552939()	WP_076244856.1	80.702	456	88	0	5	460	1	456	FAD-binding oxidoreductase [Mycobacterium sp. SP-6446]
MTB_ORF_21942:2551548-2552939()	WP_076115216.1	80.263	456	90	0	5	460	1	456	FAD-binding oxidoreductase [Mycobacterium sp. IS-2888]
MTB_ORF_21942:2551548-2552939()	WP_085076910.1	81.659	458	84	0	5	462	1	458	FAD-binding oxidoreductase [Mycobacterium palustre]
MTB_ORF_21942:2551548-2552939()	WP_065474046.1	81.36	456	85	0	5	460	1	456	FAD-binding oxidoreductase [Mycobacterium malmoense]
MTB_ORF_21942:2551548-2552939()	WP_085177834.1	80.44	455	89	0	8	462	1	455	FAD-binding oxidoreductase [Mycobacterium paraense]
MTB_ORF_21942:2551548-2552939()	WP_075512269.1	83.114	456	77	0	5	460	1	456	FAD-binding oxidoreductase [Mycobacterium ostraviense]
MTB_ORF_21942:2551548-2552939()	WP_260738903.1	81.223	458	86	0	5	462	1	458	FAD-binding oxidoreductase [Mycobacterium sp. SMC-2]
MTB_ORF_21942:2551548-2552939()	WP_083155586.1	82.456	456	80	0	5	460	1	456	FAD-binding oxidoreductase [Mycobacterium persicum]
MTB_ORF_21942:2551548-2552939()	WP_068077292.1	81.798	456	83	0	5	460	1	456	FAD-binding oxidoreductase [Mycobacterium sp. E1747]
MTB_ORF_21942:2551548-2552939()	WP_036359185.1	80.963	457	87	0	5	461	1	457	FAD-binding oxidoreductase [Mycobacterium asiaticum]
MTB_ORF_21942:2551548-2552939()	WP_144953207.1	80.525	457	89	0	5	461	1	457	FAD-binding oxidoreductase [Mycobacterium helveticum]
MTB_ORF_21942:2551548-2552939()	WP_068015600.1	81.579	456	84	0	5	460	1	456	FAD-binding oxidoreductase [Mycobacterium sp. E188]
MTB_ORF_21942:2551548-2552939()	WP_065137899.1	80.744	457	88	0	5	461	1	457	FAD-binding oxidoreductase [Mycobacterium asiaticum]
MTB_ORF_21942:2551548-2552939()	BBZ70203.1	82.119	453	81	0	8	460	1	453	dehydrogenase [Mycobacterium paraseoulense]
MTB_ORF_21942:2551548-2552939()	ORW35285.1	80.22	455	90	0	8	462	3	457	FAD-binding protein [Mycobacterium paraense]
MTB_ORF_21942:2551548-2552939()	WP_083179784.1	81.14	456	86	0	5	460	1	456	FAD-binding oxidoreductase [Mycobacterium scrofulaceum]
MTB_ORF_21942:2551548-2552939()	WP_067887072.1	81.36	456	85	0	5	460	1	456	FAD-binding oxidoreductase [Mycobacterium sp. E735]
MTB_ORF_21942:2551548-2552939()	WP_065119568.1	80.525	457	89	0	5	461	1	457	FAD-binding oxidoreductase [Mycobacterium asiaticum]
MTB_ORF_21942:2551548-2552939()	WP_156687405.1	80.786	458	88	0	5	462	1	458	FAD-binding oxidoreductase [Mycobacterium sp. Marseille-P9652]
MTB_ORF_21942:2551548-2552939()	WP_068207032.1	81.36	456	85	0	5	460	1	456	FAD-binding oxidoreductase [Mycobacterium alsense]
MTB_ORF_21942:2551548-2552939()	WP_099287929.1	82.237	456	81	0	5	460	1	456	FAD-binding oxidoreductase [Mycobacterium persicum]
MTB_ORF_21942:2551548-2552939()	WP_085102117.1	80	455	91	0	8	462	1	455	FAD-binding oxidoreductase [Mycobacterium paraense]
MTB_ORF_21942:2551548-2552939()	WP_065150290.1	80.525	457	89	0	5	461	1	457	FAD-binding oxidoreductase [Mycobacterium asiaticum]
MTB_ORF_21942:2551548-2552939()	WP_067156190.1	80.963	457	87	0	5	461	1	457	FAD-binding oxidoreductase [Mycobacterium sp. 1245805.9]
MTB_ORF_21942:2551548-2552939()	WP_238957814.1	80.482	456	89	0	5	460	1	456	FAD-linked oxidase C-terminal domain-containing protein [Mycobacterium intracellulare]
MTB_ORF_21942:2551548-2552939()	WP_068132089.1	80.349	458	90	0	5	462	1	458	FAD-binding oxidoreductase [Mycobacterium sp. E796]
MTB_ORF_21942:2551548-2552939()	WP_225330192.1	80.482	456	89	0	5	460	1	456	MULTISPECIES: FAD-linked oxidase C-terminal domain-containing protein [unclassified Mycobacterium]
MTB_ORF_21942:2551548-2552939()	WP_065496694.1	80.921	456	87	0	5	460	1	456	FAD-binding oxidoreductase [Mycobacterium malmoense]
MTB_ORF_21942:2551548-2552939()	WP_268125207.1	78.07	456	100	0	5	460	1	456	FAD-linked oxidase C-terminal domain-containing protein [Mycobacterium sp. Aquia_216]
MTB_ORF_21942:2551548-2552939()	ORW32545.1	79.78	455	92	0	8	462	3	457	FAD-binding protein [Mycobacterium paraense]
MTB_ORF_21942:2551548-2552939()	WP_065480579.1	80.61	459	89	0	5	463	1	459	FAD-binding oxidoreductase [Mycobacterium malmoense]
MTB_ORF_21942:2551548-2552939()	WP_145013756.1	80.702	456	88	0	5	460	1	456	FAD-linked oxidase C-terminal domain-containing protein [Mycobacterium marseillense]
MTB_ORF_21942:2551548-2552939()	WP_008255804.1	80.044	456	91	0	5	460	1	456	MULTISPECIES: FAD-linked oxidase C-terminal domain-containing protein [Mycobacterium]
MTB_ORF_21942:2551548-2552939()	WP_014384473.1	80.044	456	91	0	5	460	1	456	FAD-linked oxidase C-terminal domain-containing protein [Mycobacterium paraintracellulare]
MTB_ORF_21942:2551548-2552939()	WP_095763120.1	80.263	456	90	0	5	460	1	456	FAD-linked oxidase C-terminal domain-containing protein [Mycobacterium intracellulare]
MTB_ORF_21942:2551548-2552939()	WP_052642915.1	100	354	0	0	110	463	1	354	FAD-linked oxidase C-terminal domain-containing protein, partial [Mycobacterium tuberculosis]
MTB_ORF_21942:2551548-2552939()	WP_065034960.1	80.088	457	91	0	5	461	1	457	FAD-binding oxidoreductase [Mycobacterium asiaticum]
MTB_ORF_21942:2551548-2552939()	WP_014711437.1	80.263	456	90	0	5	460	1	456	FAD-linked oxidase C-terminal domain-containing protein [Mycobacterium sp. MOTT36Y]
MTB_ORF_21942:2551548-2552939()	TAM66303.1	80.044	456	91	0	5	460	1	456	MAG: FAD-binding oxidoreductase [Mycobacterium sp.]
MTB_ORF_21942:2551548-2552939()	WP_042911486.1	80.044	456	91	0	5	460	1	456	FAD-linked oxidase C-terminal domain-containing protein [Mycobacterium intracellulare]
MTB_ORF_21942:2551548-2552939()	WP_083115918.1	82.237	456	81	0	5	460	1	456	FAD-binding oxidoreductase [Mycobacterium angelicum]
MTB_ORF_21942:2551548-2552939()	WP_083138276.1	81.36	456	85	0	5	460	1	456	FAD-binding oxidoreductase [Mycobacterium alsense]
MTB_ORF_21942:2551548-2552939()	WP_201406155.1	80.044	456	91	0	5	460	1	456	FAD-linked oxidase C-terminal domain-containing protein [Mycobacterium intracellulare]
MTB_ORF_21942:2551548-2552939()	WP_014941751.1	80.263	456	90	0	5	460	1	456	MULTISPECIES: FAD-linked oxidase C-terminal domain-containing protein [Mycobacterium avium complex (MAC)]
MTB_ORF_21942:2551548-2552939()	WP_020822239.1	80.044	456	91	0	5	460	1	456	FAD-binding oxidoreductase [Mycobacterium intracellulare]
MTB_ORF_21942:2551548-2552939()	WP_117422423.1	83.114	456	77	0	5	460	1	456	FAD-binding oxidoreductase [Mycobacterium marinum]
MTB_ORF_21942:2551548-2552939()	WP_067172077.1	80.263	456	90	0	5	460	1	456	FAD-linked oxidase C-terminal domain-containing protein [Mycobacterium marseillense]
MTB_ORF_21942:2551548-2552939()	WP_036456355.1	83.114	456	77	0	5	460	1	456	FAD-binding oxidoreductase [Mycobacterium marinum]
MTB_ORF_21942:2551548-2552939()	WP_066959835.1	81.36	456	83	1	8	461	1	456	FAD-binding oxidoreductase [Mycobacterium sp. 852002-50816_SCH5313054-b]
MTB_ORF_21942:2551548-2552939()	WP_085245920.1	80.659	455	88	0	8	462	1	455	FAD-binding oxidoreductase [Mycobacterium paraense]
MTB_ORF_21942:2551548-2552939()	WP_036455137.1	79.825	456	92	0	5	460	1	456	MULTISPECIES: FAD-linked oxidase C-terminal domain-containing protein [Mycobacterium]
MTB_ORF_21942:2551548-2552939()	WP_067320880.1	80.921	456	87	0	5	460	1	456	FAD-binding oxidoreductase [Mycobacterium alsense]
MTB_ORF_21942:2551548-2552939()	WP_065508171.1	80.044	456	91	0	5	460	1	456	FAD-linked oxidase C-terminal domain-containing protein [Mycobacterium intracellulare]
MTB_ORF_21942:2551548-2552939()	WP_202349819.1	80.482	456	89	0	5	460	1	456	FAD-linked oxidase C-terminal domain-containing protein [Mycobacterium paraintracellulare]
MTB_ORF_21942:2551548-2552939()	WP_117406805.1	82.895	456	78	0	5	460	1	456	FAD-binding oxidoreductase [Mycobacterium marinum]
MTB_ORF_21942:2551548-2552939()	WP_201359205.1	79.825	456	92	0	5	460	1	456	FAD-linked oxidase C-terminal domain-containing protein [Mycobacterium paraintracellulare]
MTB_ORF_21942:2551548-2552939()	ORW41620.1	80.44	455	89	0	8	462	3	457	FAD-binding protein [Mycobacterium paraense]
MTB_ORF_21942:2551548-2552939()	WP_065498448.1	79.825	456	92	0	5	460	1	456	FAD-linked oxidase C-terminal domain-containing protein [Mycobacterium intracellulare]
MTB_ORF_21942:2551548-2552939()	WP_225331378.1	79.605	456	93	0	5	460	1	456	FAD-linked oxidase C-terminal domain-containing protein [Mycobacterium intracellulare]
MTB_ORF_21942:2551548-2552939()	WP_038535931.1	79.825	456	92	0	5	460	1	456	FAD-linked oxidase C-terminal domain-containing protein [Mycobacterium intracellulare]
MTB_ORF_21942:2551548-2552939()	CFD47070.1	99.716	352	1	0	112	463	1	352	dehydrogenase [Mycobacterium tuberculosis]
MTB_ORF_21942:2551548-2552939()	WP_009952242.1	79.825	456	92	0	5	460	1	456	FAD-linked oxidase C-terminal domain-containing protein [Mycobacterium intracellulare]
MTB_ORF_21942:2551548-2552939()	WP_064934588.1	79.386	456	94	0	5	460	1	456	FAD-linked oxidase C-terminal domain-containing protein [Mycobacterium intracellulare]
MTB_ORF_21942:2551548-2552939()	WP_089151654.1	79.605	456	93	0	5	460	1	456	FAD-linked oxidase C-terminal domain-containing protein [Mycobacterium intracellulare]
MTB_ORF_21942:2551548-2552939()	WP_085179117.1	78.603	458	98	0	5	462	1	458	FAD-binding oxidoreductase [Mycobacterium bohemicum]
MTB_ORF_21942:2551548-2552939()	WP_095662687.1	79.386	456	94	0	5	460	1	456	FAD-linked oxidase C-terminal domain-containing protein [Mycobacterium intracellulare]
MTB_ORF_21942:2551548-2552939()	WP_267734633.1	79.386	456	94	0	5	460	1	456	FAD-linked oxidase C-terminal domain-containing protein [Mycobacterium sp. Aquia_213]
MTB_ORF_21942:2551548-2552939()	WP_068269453.1	80.263	456	90	0	5	460	1	456	FAD-binding oxidoreductase [Mycobacterium mantenii]
MTB_ORF_21942:2551548-2552939()	WP_201408986.1	79.825	456	92	0	5	460	1	456	FAD-linked oxidase C-terminal domain-containing protein [Mycobacterium paraintracellulare]
MTB_ORF_21942:2551548-2552939()	WP_067834618.1	80.482	456	89	0	5	460	1	456	FAD-binding oxidoreductase [Mycobacterium mantenii]
MTB_ORF_21942:2551548-2552939()	WP_065074153.1	81.14	456	86	0	5	460	1	456	FAD-binding oxidoreductase [Mycobacterium colombiense]
MTB_ORF_21942:2551548-2552939()	WP_085291751.1	80.702	456	88	0	5	460	1	456	FAD-binding oxidoreductase [Mycolicibacterium vulneris]
MTB_ORF_21942:2551548-2552939()	WP_064943201.1	79.386	456	94	0	5	460	1	456	FAD-linked oxidase C-terminal domain-containing protein [Mycobacterium intracellulare]
MTB_ORF_21942:2551548-2552939()	WP_202378069.1	79.605	456	93	0	5	460	1	456	FAD-linked oxidase C-terminal domain-containing protein [Mycobacterium paraintracellulare]
MTB_ORF_21942:2551548-2552939()	WP_052625297.1	100	350	0	0	114	463	1	350	FAD-linked oxidase C-terminal domain-containing protein, partial [Mycobacterium tuberculosis]
MTB_ORF_21942:2551548-2552939()	WP_225324564.1	80.043	461	90	1	5	463	1	461	FAD-linked oxidase C-terminal domain-containing protein [Mycobacterium intracellulare]
MTB_ORF_21942:2551548-2552939()	WP_202284827.1	79.386	456	94	0	5	460	1	456	FAD-linked oxidase C-terminal domain-containing protein [Mycobacterium paraintracellulare]
MTB_ORF_21942:2551548-2552939()	WP_083017655.1	79.605	456	93	0	5	460	1	456	FAD-linked oxidase C-terminal domain-containing protein [Mycobacterium marseillense]
MTB_ORF_21942:2551548-2552939()	WP_180914045.1	76.368	457	108	0	5	461	1	457	FAD-binding oxidoreductase [Mycobacterium vicinigordonae]
MTB_ORF_21942:2551548-2552939()	WP_095576983.1	79.605	456	93	0	5	460	1	456	FAD-linked oxidase C-terminal domain-containing protein [Mycobacterium marseillense]
MTB_ORF_21942:2551548-2552939()	WP_066882123.1	80.482	456	89	0	5	460	1	456	FAD-binding oxidoreductase [Mycobacterium sp. 1245801.1]
MTB_ORF_21942:2551548-2552939()	WP_067912546.1	80.044	456	91	0	5	460	1	456	FAD-binding oxidoreductase [Mycobacterium mantenii]
MTB_ORF_21942:2551548-2552939()	RFZ21834.1	83.893	447	72	0	14	460	2	448	putative FAD-linked oxidoreductase [Mycobacterium marinum]
MTB_ORF_21942:2551548-2552939()	BBX62095.1	78.384	458	99	0	5	462	4	461	dehydrogenase [Mycobacterium saskatchewanense]
MTB_ORF_21942:2551548-2552939()	WP_221042465.1	80.044	456	91	0	5	460	1	456	FAD-binding oxidoreductase [Mycobacterium senriense]
MTB_ORF_21942:2551548-2552939()	WP_085258601.1	78.384	458	99	0	5	462	1	458	FAD-binding oxidoreductase [Mycobacterium saskatchewanense]
MTB_ORF_21942:2551548-2552939()	WP_112635634.1	80.482	456	89	0	5	460	1	456	FAD-binding oxidoreductase [Mycobacterium colombiense]
MTB_ORF_21942:2551548-2552939()	WP_163707238.1	79.386	456	94	0	5	460	1	456	FAD-linked oxidase C-terminal domain-containing protein [Mycobacterium timonense]
MTB_ORF_21942:2551548-2552939()	WP_067095882.1	80.482	456	89	0	5	460	1	456	FAD-binding oxidoreductase [Mycobacterium sp. 852002-40037_SCH5390672]
MTB_ORF_21942:2551548-2552939()	EPQ75187.1	83.893	447	72	0	14	460	2	448	Putative dehydrogenase [Mycobacterium marinum str. Europe]
MTB_ORF_21942:2551548-2552939()	WP_036470039.1	78.728	456	97	0	5	460	1	456	FAD-linked oxidase C-terminal domain-containing protein [Mycobacterium triplex]
MTB_ORF_21942:2551548-2552939()	WP_248923611.1	80.044	456	91	0	5	460	1	456	FAD-linked oxidase C-terminal domain-containing protein [Mycobacterium intracellulare]
MTB_ORF_21942:2551548-2552939()	WP_083099277.1	80.482	456	89	0	5	460	1	456	FAD-linked oxidase C-terminal domain-containing protein [Mycobacterium mantenii]
MTB_ORF_21942:2551548-2552939()	WP_014382340.1	79.605	456	93	0	5	460	1	456	MULTISPECIES: FAD-linked oxidase C-terminal domain-containing protein [Mycobacterium avium complex (MAC)]
MTB_ORF_21942:2551548-2552939()	WP_064953101.1	80.482	456	89	0	5	460	1	456	FAD-binding oxidoreductase [Mycobacterium colombiense]
MTB_ORF_21942:2551548-2552939()	WP_044486122.1	79.825	456	92	0	5	460	1	456	FAD-binding oxidoreductase [Mycobacterium colombiense]
MTB_ORF_21942:2551548-2552939()	WP_248608997.1	79.303	459	95	0	5	463	1	459	FAD-binding oxidoreductase [Mycobacterium colombiense]
MTB_ORF_21942:2551548-2552939()	WP_007770514.1	80.044	456	91	0	5	460	1	456	FAD-binding oxidoreductase [Mycobacterium colombiense]
MTB_ORF_21942:2551548-2552939()	WP_096441080.1	78.07	456	100	0	5	460	1	456	FAD-linked oxidase C-terminal domain-containing protein [Mycobacterium shigaense]
MTB_ORF_21942:2551548-2552939()	WP_083066893.1	79.825	456	92	0	5	460	1	456	FAD-binding oxidoreductase [Mycobacterium arosiense]
MTB_ORF_21942:2551548-2552939()	WP_075234656.1	80.482	456	89	0	5	460	1	456	FAD-binding oxidoreductase [Mycobacterium colombiense]
MTB_ORF_21942:2551548-2552939()	WP_067353750.1	80.044	456	91	0	5	460	1	456	FAD-binding oxidoreductase [Mycobacterium sp. 1165178.9]
MTB_ORF_21942:2551548-2552939()	WP_075236781.1	80.263	456	90	0	5	460	1	456	FAD-binding oxidoreductase [Mycobacterium colombiense]
MTB_ORF_21942:2551548-2552939()	WP_066871472.1	80.263	456	90	0	5	460	1	456	FAD-binding oxidoreductase [Mycobacterium sp. 1482292.6]
MTB_ORF_21942:2551548-2552939()	WP_096288869.1	78.509	456	98	0	5	460	1	456	FAD-linked oxidase C-terminal domain-containing protein [Mycobacterium ahvazicum]
MTB_ORF_21942:2551548-2552939()	WP_067139746.1	80.482	456	89	0	5	460	1	456	FAD-binding oxidoreductase [Mycobacterium sp. 1245852.3]
MTB_ORF_21942:2551548-2552939()	WP_067179884.1	80.263	456	90	0	5	460	1	456	FAD-binding oxidoreductase [Mycobacterium sp. 1165196.3]
MTB_ORF_21942:2551548-2552939()	CNV19860.1	99.713	348	1	0	116	463	1	348	dehydrogenase [Mycobacterium tuberculosis]
MTB_ORF_21942:2551548-2552939()	WP_076102261.1	80.482	456	89	0	5	460	1	456	FAD-binding oxidoreductase [Mycobacterium colombiense]
MTB_ORF_21942:2551548-2552939()	WP_095823099.1	79.605	456	93	0	5	460	1	456	FAD-linked oxidase C-terminal domain-containing protein [Mycobacterium intracellulare]
MTB_ORF_21942:2551548-2552939()	WP_067124981.1	79.176	461	94	1	5	463	1	461	FAD-binding oxidoreductase [Mycobacterium sp. 852002-51971_SCH5477799-a]
MTB_ORF_21942:2551548-2552939()	WP_065056374.1	80.044	456	91	0	5	460	1	456	FAD-binding oxidoreductase [Mycobacterium colombiense]
MTB_ORF_21942:2551548-2552939()	WP_198965613.1	81.36	456	85	0	5	460	1	456	FAD-binding oxidoreductase [Mycobacterium shottsii]
MTB_ORF_21942:2551548-2552939()	WP_239720141.1	78.07	456	100	0	5	460	1	456	FAD-linked oxidase C-terminal domain-containing protein [Mycobacterium lentiflavum]
MTB_ORF_21942:2551548-2552939()	WP_201368378.1	79.605	456	93	0	5	460	1	456	MULTISPECIES: FAD-linked oxidase C-terminal domain-containing protein [Mycobacterium avium complex (MAC)]
MTB_ORF_21942:2551548-2552939()	WP_064877808.1	79.826	461	91	1	5	463	1	461	FAD-binding oxidoreductase [Mycobacterium colombiense]
MTB_ORF_21942:2551548-2552939()	WP_090603603.1	78.07	456	100	0	5	460	1	456	FAD-linked oxidase C-terminal domain-containing protein [Mycobacterium lentiflavum]
MTB_ORF_21942:2551548-2552939()	WP_067023434.1	80.263	456	90	0	5	460	1	456	FAD-binding oxidoreductase [Mycobacterium sp. 1245499.0]
MTB_ORF_21942:2551548-2552939()	WP_065030562.1	80.263	456	90	0	5	460	1	456	FAD-binding oxidoreductase [Mycobacterium colombiense]
MTB_ORF_21942:2551548-2552939()	WP_136245274.1	79.825	456	92	0	5	460	1	456	FAD-linked oxidase C-terminal domain-containing protein [Mycobacterium intracellulare]
MTB_ORF_21942:2551548-2552939()	WP_125673887.1	73.362	458	122	0	5	462	1	458	FAD-binding oxidoreductase [Amycolatopsis sp. WAC 04182]
MTB_ORF_21942:2551548-2552939()	WP_076188644.1	80.263	456	90	0	5	460	1	456	FAD-linked oxidase C-terminal domain-containing protein [Mycobacterium colombiense]
MTB_ORF_21942:2551548-2552939()	WP_085168086.1	78.509	456	98	0	5	460	1	456	FAD-binding oxidoreductase [Mycobacterium sherrisii]
MTB_ORF_21942:2551548-2552939()	WP_044506724.1	78.289	456	99	0	5	460	1	456	FAD-binding oxidoreductase [Mycobacterium simiae]
MTB_ORF_21942:2551548-2552939()	CMQ70204.1	99.711	346	1	0	118	463	1	346	dehydrogenase [Mycobacterium tuberculosis]
MTB_ORF_21942:2551548-2552939()	WP_085224093.1	77.632	456	102	0	5	460	1	456	FAD-linked oxidase C-terminal domain-containing protein [Mycobacterium florentinum]
MTB_ORF_21942:2551548-2552939()	WP_084947443.1	78.289	456	99	0	5	460	1	456	FAD-binding oxidoreductase [Mycobacterium simiae]
MTB_ORF_21942:2551548-2552939()	WP_069400173.1	78.509	456	98	0	5	460	1	456	FAD-binding oxidoreductase [Mycobacterium sherrisii]
MTB_ORF_21942:2551548-2552939()	WP_264059019.1	76.535	456	107	0	5	460	1	456	FAD-linked oxidase C-terminal domain-containing protein [Mycobacterium montefiorense]
MTB_ORF_21942:2551548-2552939()	WP_052628039.1	100	345	0	0	119	463	1	345	FAD-linked oxidase C-terminal domain-containing protein, partial [Mycobacterium tuberculosis]
MTB_ORF_21942:2551548-2552939()	WP_095579987.1	79.386	456	94	0	5	460	1	456	FAD-linked oxidase C-terminal domain-containing protein [Mycobacterium intracellulare]
MTB_ORF_21942:2551548-2552939()	WP_065125798.1	80.044	456	91	0	5	460	1	456	FAD-binding oxidoreductase [Mycobacterium colombiense]
MTB_ORF_21942:2551548-2552939()	WP_264034205.1	78.728	456	97	0	5	460	1	456	FAD-binding oxidoreductase [Mycobacterium interjectum]
MTB_ORF_21942:2551548-2552939()	WP_076107036.1	79.825	456	92	0	5	460	1	456	FAD-binding oxidoreductase [Mycobacterium colombiense]
MTB_ORF_21942:2551548-2552939()	WP_076052776.1	80.044	456	91	0	5	460	1	456	FAD-binding oxidoreductase [Mycobacterium colombiense]
MTB_ORF_21942:2551548-2552939()	WP_067937379.1	80.044	456	91	0	5	460	1	456	FAD-binding oxidoreductase [Mycobacterium sp. E2479]
MTB_ORF_21942:2551548-2552939()	RSN12079.1	73.362	458	122	0	5	462	1	458	FAD-binding oxidoreductase [Streptomyces sp. WAC 05977]
MTB_ORF_21942:2551548-2552939()	WP_257489894.1	73.144	458	123	0	5	462	1	458	FAD-binding oxidoreductase [Amycolatopsis roodepoortensis]
MTB_ORF_21942:2551548-2552939()	WP_034309320.1	72.926	458	124	0	5	462	1	458	FAD-binding oxidoreductase [Amycolatopsis lurida]
MTB_ORF_21942:2551548-2552939()	WP_183518109.1	74.781	456	115	0	5	460	1	456	FAD-binding oxidoreductase [Mycolicibacterium sp. BK634]
MTB_ORF_21942:2551548-2552939()	WP_133696400.1	74.781	456	115	0	5	460	1	456	MULTISPECIES: FAD-binding oxidoreductase [unclassified Mycolicibacterium]
MTB_ORF_21942:2551548-2552939()	WP_065156909.1	77.851	456	101	0	5	460	1	456	FAD-binding oxidoreductase [Mycobacterium asiaticum]
MTB_ORF_21942:2551548-2552939()	WP_179475468.1	73.904	456	119	0	5	460	1	456	FAD-binding oxidoreductase [Mycolicibacterium vinylchloridicum]
MTB_ORF_21942:2551548-2552939()	WP_093932761.1	72.489	458	126	0	5	462	1	458	FAD-binding oxidoreductase [Amycolatopsis thailandensis]
MTB_ORF_21942:2551548-2552939()	WP_192743323.1	72.926	458	124	0	5	462	1	458	FAD-linked oxidase C-terminal domain-containing protein [Amycolatopsis roodepoortensis]
MTB_ORF_21942:2551548-2552939()	SBS73448.1	74.123	456	118	0	5	460	1	456	putative enzyme [uncultured Mycobacterium sp.]
MTB_ORF_21942:2551548-2552939()	WP_066988673.1	79.167	456	95	0	5	460	1	456	FAD-binding oxidoreductase [Mycobacterium sp. 1465703.0]
MTB_ORF_21942:2551548-2552939()	WP_108921508.1	76.974	456	105	0	5	460	1	456	FAD-linked oxidase C-terminal domain-containing protein [Mycobacterium montefiorense]
MTB_ORF_21942:2551548-2552939()	WP_125788454.1	72.926	458	124	0	5	462	1	458	MULTISPECIES: FAD-binding oxidoreductase [unclassified Amycolatopsis]
MTB_ORF_21942:2551548-2552939()	WP_125792028.1	72.707	458	125	0	5	462	1	458	FAD-binding oxidoreductase [Amycolatopsis sp. WAC 01376]
MTB_ORF_21942:2551548-2552939()	WP_191255215.1	72.489	458	126	0	5	462	1	458	FAD-binding oxidoreductase [Amycolatopsis oliviviridis]
MTB_ORF_21942:2551548-2552939()	WP_174400753.1	73.684	456	120	0	5	460	1	456	FAD-linked oxidase C-terminal domain-containing protein [Mycolicibacterium sphagni]
MTB_ORF_21942:2551548-2552939()	WP_020641059.1	76.535	456	107	0	5	460	1	456	FAD-binding oxidoreductase [Amycolatopsis balhimycina]
MTB_ORF_21942:2551548-2552939()	WP_181772975.1	74.342	456	117	0	5	460	1	456	FAD-binding oxidoreductase [Amycolatopsis pittospori]
MTB_ORF_21942:2551548-2552939()	WP_101613485.1	72.489	458	126	0	5	462	1	458	FAD-binding oxidoreductase [Amycolatopsis sp. BJA-103]
MTB_ORF_21942:2551548-2552939()	WP_044852792.1	72.368	456	126	0	5	460	1	456	FAD-binding oxidoreductase [Amycolatopsis orientalis]
MTB_ORF_21942:2551548-2552939()	WP_265997416.1	73.581	458	121	0	5	462	1	458	MULTISPECIES: FAD-binding oxidoreductase [unclassified Mycobacterium]
MTB_ORF_21942:2551548-2552939()	MBW0012571.1	81.182	457	86	0	5	461	1	457	MAG: FAD-binding oxidoreductase [Mycobacterium sp.]
MTB_ORF_21942:2551548-2552939()	WP_005150580.1	71.834	458	129	0	5	462	1	458	FAD-binding oxidoreductase [Amycolatopsis azurea]
MTB_ORF_21942:2551548-2552939()	WP_163746029.1	73.465	456	121	0	5	460	1	456	FAD-binding oxidoreductase [Mycolicibacterium helvum]
MTB_ORF_21942:2551548-2552939()	WP_264004621.1	73.465	456	121	0	5	460	1	456	FAD-linked oxidase C-terminal domain-containing protein [Mycolicibacterium sphagni]
MTB_ORF_21942:2551548-2552939()	WP_135427280.1	73.246	456	122	0	5	460	1	456	FAD-linked oxidase C-terminal domain-containing protein [Mycolicibacterium sp. CH28]
MTB_ORF_21942:2551548-2552939()	MBY0442776.1	78.462	455	98	0	5	459	1	455	MAG: FAD-binding oxidoreductase [Mycobacteriaceae bacterium]
MTB_ORF_21942:2551548-2552939()	GHG20529.1	76.149	457	109	0	4	460	23	479	oxidoreductase [Amycolatopsis bullii]
MTB_ORF_21942:2551548-2552939()	WP_116203327.1	72.331	459	127	0	5	463	1	459	FAD-binding oxidoreductase [Amycolatopsis circi]
MTB_ORF_21942:2551548-2552939()	WP_247057294.1	75.219	456	113	0	5	460	1	456	FAD-binding oxidoreductase [Amycolatopsis sp. WQ 127309]
MTB_ORF_21942:2551548-2552939()	WP_142758675.1	99.419	344	2	0	5	348	1	344	FAD-binding oxidoreductase, partial [Mycobacterium tuberculosis]
MTB_ORF_21942:2551548-2552939()	WP_099251597.1	74.342	456	117	0	5	460	1	456	FAD-linked oxidase C-terminal domain-containing protein [Mycobacterium sp. shizuoka-1]
MTB_ORF_21942:2551548-2552939()	WP_061985821.1	71.616	458	130	0	5	462	1	458	FAD-binding oxidoreductase [Amycolatopsis regifaucium]
MTB_ORF_21942:2551548-2552939()	WP_085271280.1	76.096	456	109	0	5	460	1	456	FAD-binding oxidoreductase [Mycobacterium parmense]
MTB_ORF_21942:2551548-2552939()	WP_093948289.1	76.535	456	107	0	5	460	1	456	FAD-binding oxidoreductase [Amycolatopsis vastitatis]
MTB_ORF_21942:2551548-2552939()	EHB54032.1	74.342	456	117	0	5	460	1	456	D-lactate dehydrogenase (cytochrome) [Mycolicibacterium rhodesiae JS60]
MTB_ORF_21942:2551548-2552939()	WP_013229625.1	76.096	456	109	0	5	460	1	456	FAD-binding oxidoreductase [Amycolatopsis mediterranei]
MTB_ORF_21942:2551548-2552939()	WP_219148677.1	72.489	458	126	0	5	462	1	458	FAD-binding oxidoreductase [Amycolatopsis sp. TNS106]
MTB_ORF_21942:2551548-2552939()	SDU65283.1	73.144	458	123	0	5	462	24	481	glycolate oxidase [Amycolatopsis keratiniphila]
MTB_ORF_21942:2551548-2552939()	WP_076160294.1	71.397	458	131	0	5	462	1	458	FAD-binding oxidoreductase [Amycolatopsis coloradensis]
MTB_ORF_21942:2551548-2552939()	WP_063271613.1	73.144	458	123	0	5	462	1	458	FAD-linked oxidase C-terminal domain-containing protein [Amycolatopsis keratiniphila]
MTB_ORF_21942:2551548-2552939()	WP_125689837.1	73.144	458	123	0	5	462	1	458	FAD-linked oxidase C-terminal domain-containing protein [Amycolatopsis sp. WAC 04169]
MTB_ORF_21942:2551548-2552939()	WP_191312899.1	76.096	456	109	0	5	460	1	456	FAD-binding oxidoreductase [Amycolatopsis bullii]
MTB_ORF_21942:2551548-2552939()	WP_067576181.1	71.678	459	130	0	5	463	1	459	MULTISPECIES: FAD-binding oxidoreductase [Amycolatopsis]
MTB_ORF_21942:2551548-2552939()	WP_182890082.1	71.895	459	129	0	5	463	1	459	FAD-binding oxidoreductase [Amycolatopsis dendrobii]
MTB_ORF_21942:2551548-2552939()	WP_072030135.1	73.144	458	123	0	5	462	1	458	FAD-linked oxidase C-terminal domain-containing protein [Amycolatopsis keratiniphila]
MTB_ORF_21942:2551548-2552939()	WP_016337002.1	72.926	458	124	0	5	462	1	458	FAD-linked oxidase C-terminal domain-containing protein [Amycolatopsis keratiniphila]
MTB_ORF_21942:2551548-2552939()	AIG74028.1	72.707	458	125	0	5	462	24	481	Putative FAD-linked oxidoreductase [Amycolatopsis japonica]
MTB_ORF_21942:2551548-2552939()	WP_094482340.1	73.246	456	122	0	5	460	1	456	FAD-linked oxidase C-terminal domain-containing protein [Mycolicibacterium sphagni]
MTB_ORF_21942:2551548-2552939()	WP_037341194.1	72.707	458	125	0	5	462	1	458	FAD-linked oxidase C-terminal domain-containing protein [Amycolatopsis sp. MJM2582]
MTB_ORF_21942:2551548-2552939()	WP_038508755.1	72.707	458	125	0	5	462	1	458	MULTISPECIES: FAD-linked oxidase C-terminal domain-containing protein [Amycolatopsis]
MTB_ORF_21942:2551548-2552939()	WP_206793411.1	76.316	456	108	0	5	460	1	456	FAD-binding oxidoreductase [Amycolatopsis sp. MtRt-6]
MTB_ORF_21942:2551548-2552939()	WP_112709765.1	78.07	456	100	0	5	460	1	456	FAD-binding oxidoreductase [Mycobacterium colombiense]
MTB_ORF_21942:2551548-2552939()	WP_071942793.1	73.246	456	122	0	5	460	1	456	MULTISPECIES: FAD-binding oxidoreductase [unclassified Mycobacterium]
MTB_ORF_21942:2551548-2552939()	WP_125734327.1	72.707	458	125	0	5	462	1	458	FAD-linked oxidase C-terminal domain-containing protein [Amycolatopsis sp. WAC 04197]
MTB_ORF_21942:2551548-2552939()	WP_240177031.1	73.246	456	122	0	5	460	1	456	FAD-linked oxidase C-terminal domain-containing protein [Mycolicibacterium crocinum]
MTB_ORF_21942:2551548-2552939()	WP_125312792.1	75.658	456	111	0	5	460	1	456	FAD-binding oxidoreductase [Amycolatopsis eburnea]
MTB_ORF_21942:2551548-2552939()	WP_237597150.1	71.895	459	129	0	5	463	1	459	FAD-binding oxidoreductase [Amycolatopsis sp. FU40]
MTB_ORF_21942:2551548-2552939()	WP_052622891.1	99.704	338	1	0	126	463	1	338	FAD-linked oxidase C-terminal domain-containing protein, partial [Mycobacterium tuberculosis]
MTB_ORF_21942:2551548-2552939()	WP_160702770.1	75.658	456	111	0	5	460	1	456	FAD-binding oxidoreductase [Amycolatopsis sp. SID8362]
MTB_ORF_21942:2551548-2552939()	BBY19858.1	76.535	456	107	0	5	460	14	469	dehydrogenase [Mycobacterium stomatepiae]
MTB_ORF_21942:2551548-2552939()	WP_020665069.1	72.368	456	126	0	5	460	1	456	FAD-binding oxidoreductase [Amycolatopsis benzoatilytica]
MTB_ORF_21942:2551548-2552939()	WP_091317539.1	76.096	456	109	0	5	460	1	456	FAD-binding oxidoreductase [Amycolatopsis tolypomycina]
MTB_ORF_21942:2551548-2552939()	WP_043777014.1	76.096	456	109	0	5	460	1	456	FAD-binding oxidoreductase [Amycolatopsis rifamycinica]
MTB_ORF_21942:2551548-2552939()	WP_163788042.1	76.535	456	107	0	5	460	1	456	FAD-linked oxidase C-terminal domain-containing protein [Mycobacterium stomatepiae]
MTB_ORF_21942:2551548-2552939()	WP_003079593.1	75.877	456	110	0	5	460	1	456	FAD-binding oxidoreductase [Amycolatopsis vancoresmycina]
MTB_ORF_21942:2551548-2552939()	PND55928.1	72.807	456	124	0	5	460	1	456	FAD-binding oxidoreductase [Mycobacterium sp. ENV421]
MTB_ORF_21942:2551548-2552939()	MBE8520139.1	76.096	456	109	0	5	460	1	456	FAD-binding oxidoreductase [Amycolatopsis sp. H6(2020)]
MTB_ORF_21942:2551548-2552939()	WP_103348459.1	75.439	456	112	0	5	460	1	456	FAD-binding oxidoreductase [Amycolatopsis sp. CA-128772]
MTB_ORF_21942:2551548-2552939()	WP_092527279.1	71.366	454	130	0	7	460	4	457	FAD-binding oxidoreductase [Amycolatopsis arida]
MTB_ORF_21942:2551548-2552939()	WP_083119923.1	72.648	457	125	0	5	461	1	457	FAD-linked oxidase C-terminal domain-containing protein [Mycolicibacterium rhodesiae]
MTB_ORF_21942:2551548-2552939()	WP_037306725.1	71.272	456	131	0	5	460	1	456	FAD-binding oxidoreductase [Amycolatopsis orientalis]
MTB_ORF_21942:2551548-2552939()	WP_183125839.1	71.678	459	130	0	5	463	1	459	FAD-binding oxidoreductase [Amycolatopsis echigonensis]
MTB_ORF_21942:2551548-2552939()	QEN13452.1	72.368	456	126	0	5	460	1	456	FAD-binding protein [Mycobacterium sp. ELW1]
MTB_ORF_21942:2551548-2552939()	MBI3689493.1	72.588	456	125	0	5	460	1	456	MAG: FAD-binding protein [Mycolicibacterium aromaticivorans]
MTB_ORF_21942:2551548-2552939()	WP_184895186.1	71.397	458	131	0	5	462	1	458	FAD-binding oxidoreductase [Amycolatopsis umgeniensis]
MTB_ORF_21942:2551548-2552939()	WP_072481925.1	74.781	456	115	0	5	460	1	456	FAD-binding oxidoreductase [Amycolatopsis australiensis]
MTB_ORF_21942:2551548-2552939()	WP_220045724.1	73.026	456	123	0	5	460	1	456	FAD-linked oxidase C-terminal domain-containing protein [Mycolicibacterium pallens]
MTB_ORF_21942:2551548-2552939()	WP_101437897.1	71.242	459	132	0	5	463	1	459	MULTISPECIES: FAD-binding oxidoreductase [Amycolatopsis]
MTB_ORF_21942:2551548-2552939()	WP_103334768.1	75.439	456	112	0	5	460	1	456	FAD-binding oxidoreductase [Amycolatopsis sp. CA-126428]
MTB_ORF_21942:2551548-2552939()	WP_115320837.1	71.93	456	128	0	5	460	1	456	FAD-linked oxidase C-terminal domain-containing protein [Mycolicibacterium aichiense]
MTB_ORF_21942:2551548-2552939()	WP_052654060.1	100	333	0	0	131	463	1	333	FAD-linked oxidase C-terminal domain-containing protein, partial [Mycobacterium tuberculosis]
MTB_ORF_21942:2551548-2552939()	WP_086858081.1	74.781	456	115	0	5	460	1	456	FAD-binding oxidoreductase [Amycolatopsis lexingtonensis]
MTB_ORF_21942:2551548-2552939()	WP_257918328.1	75.439	456	112	0	5	460	1	456	FAD-binding oxidoreductase [Amycolatopsis iheyensis]
MTB_ORF_21942:2551548-2552939()	WP_020670590.1	72.247	454	126	0	10	463	11	464	FAD-binding oxidoreductase [Amycolatopsis nigrescens]
MTB_ORF_21942:2551548-2552939()	WP_086670402.1	75.219	456	113	0	5	460	1	456	FAD-binding oxidoreductase [Amycolatopsis pretoriensis]
MTB_ORF_21942:2551548-2552939()	WP_007033818.1	71.616	458	130	0	5	462	1	458	FAD-binding oxidoreductase [Amycolatopsis decaplanina]
MTB_ORF_21942:2551548-2552939()	WP_047331578.1	72.368	456	126	0	5	460	1	456	FAD-linked oxidase C-terminal domain-containing protein [Mycobacterium sp. EPa45]
MTB_ORF_21942:2551548-2552939()	AQT79303.1	71.93	456	128	0	5	460	1	456	FAD-binding oxidoreductase [Mycolicibacterium litorale]
MTB_ORF_21942:2551548-2552939()	VVJ15763.1	74.781	456	115	0	5	460	24	479	Glycolate dehydrogenase (EC [Amycolatopsis camponoti]
MTB_ORF_21942:2551548-2552939()	WP_145937827.1	71.772	457	129	0	5	461	1	457	FAD-linked oxidase C-terminal domain-containing protein [Amycolatopsis bartoniae]
MTB_ORF_21942:2551548-2552939()	MBB2934490.1	71.772	457	129	0	5	461	11	467	glycolate oxidase [Amycolatopsis bartoniae]
MTB_ORF_21942:2551548-2552939()	WP_155544235.1	74.781	456	115	0	5	460	1	456	FAD-binding oxidoreductase [Amycolatopsis camponoti]
MTB_ORF_21942:2551548-2552939()	WP_036344230.1	71.491	456	130	0	5	460	1	456	FAD-linked oxidase C-terminal domain-containing protein [Mycolicibacterium aromaticivorans]
MTB_ORF_21942:2551548-2552939()	WP_086843949.1	75.219	456	113	0	5	460	1	456	FAD-binding oxidoreductase [Amycolatopsis kentuckyensis]
MTB_ORF_21942:2551548-2552939()	WP_247019008.1	74.781	456	115	0	5	460	1	456	FAD-binding oxidoreductase [Amycolatopsis pretoriensis]
MTB_ORF_21942:2551548-2552939()	WP_176175117.1	75	456	114	0	5	460	1	456	FAD-binding oxidoreductase [Amycolatopsis sp. Hca4]
MTB_ORF_21942:2551548-2552939()	WP_168521612.1	70.833	456	133	0	5	460	1	456	FAD-linked oxidase C-terminal domain-containing protein [Amycolatopsis acididurans]
MTB_ORF_21942:2551548-2552939()	WP_167111577.1	70.833	456	133	0	5	460	1	456	FAD-linked oxidase C-terminal domain-containing protein [Amycolatopsis viridis]
MTB_ORF_21942:2551548-2552939()	WP_236789162.1	71.335	457	131	0	5	461	1	457	FAD-binding oxidoreductase [Amycolatopsis sp. GM8]
MTB_ORF_21942:2551548-2552939()	WP_204093651.1	73.465	456	121	0	5	460	1	456	FAD-binding oxidoreductase [Amycolatopsis sp. FDAARGOS 1241]
MTB_ORF_21942:2551548-2552939()	WP_240599912.1	72.489	458	126	0	5	462	1	458	FAD-binding oxidoreductase [Amycolatopsis sp. EV170708-02-1]
MTB_ORF_21942:2551548-2552939()	UJW35286.1	71.778	450	127	0	11	460	12	461	FAD-binding oxidoreductase [Saccharothrix sp. AJ9571]
MTB_ORF_21942:2551548-2552939()	WP_024935851.1	70.549	455	134	0	5	459	1	455	FAD-linked oxidase C-terminal domain-containing protein [Actinomadura madurae]
MTB_ORF_21942:2551548-2552939()	WP_075025006.1	70.549	455	134	0	5	459	1	455	FAD-linked oxidase C-terminal domain-containing protein [Actinomadura madurae]
MTB_ORF_21942:2551548-2552939()	WP_134669775.1	72.549	459	126	0	5	463	1	459	MULTISPECIES: FAD-binding oxidoreductase [unclassified Amycolatopsis]
MTB_ORF_21942:2551548-2552939()	WP_009082828.1	72.113	459	128	0	5	463	1	459	FAD-binding oxidoreductase [Amycolatopsis sp. AA4]
MTB_ORF_21942:2551548-2552939()	WP_111831058.1	70.549	455	134	0	5	459	1	455	FAD-linked oxidase C-terminal domain-containing protein [Actinomadura madurae]
MTB_ORF_21942:2551548-2552939()	WP_134728141.1	72.331	459	127	0	5	463	1	459	FAD-binding oxidoreductase [Amycolatopsis nivea]
MTB_ORF_21942:2551548-2552939()	WP_091611750.1	71.554	457	130	0	5	461	1	457	FAD-binding oxidoreductase [Amycolatopsis saalfeldensis]
MTB_ORF_21942:2551548-2552939()	WP_220243951.1	72.807	456	124	0	5	460	1	456	MULTISPECIES: FAD-binding oxidoreductase [unclassified Amycolatopsis]
MTB_ORF_21942:2551548-2552939()	WP_043832795.1	72.549	459	126	0	5	463	1	459	FAD-binding oxidoreductase [Amycolatopsis orientalis]
MTB_ORF_21942:2551548-2552939()	WP_139099101.1	71.053	456	132	0	5	460	1	456	FAD-linked oxidase C-terminal domain-containing protein [Amycolatopsis alkalitolerans]
MTB_ORF_21942:2551548-2552939()	WP_112284247.1	70.395	456	135	0	5	460	1	456	FAD-binding oxidoreductase [Prauserella muralis]
MTB_ORF_21942:2551548-2552939()	WP_037361183.1	72.113	459	128	0	5	463	1	459	FAD-binding oxidoreductase [Amycolatopsis orientalis]
MTB_ORF_21942:2551548-2552939()	WP_250372595.1	70.33	455	135	0	5	459	1	455	FAD-linked oxidase C-terminal domain-containing protein [Actinomadura madurae]
MTB_ORF_21942:2551548-2552939()	WP_123684983.1	70.395	456	135	0	5	460	1	456	FAD-binding oxidoreductase [Amycolatopsis thermoflava]
MTB_ORF_21942:2551548-2552939()	WP_250358925.1	70.11	455	136	0	5	459	1	455	FAD-linked oxidase C-terminal domain-containing protein [Actinomadura madurae]
MTB_ORF_21942:2551548-2552939()	WP_255270004.1	70.11	455	136	0	5	459	1	455	FAD-linked oxidase C-terminal domain-containing protein [Actinomadura madurae]
MTB_ORF_21942:2551548-2552939()	WP_268759674.1	71.272	456	131	0	5	460	1	456	FAD-linked oxidase C-terminal domain-containing protein [Amycolatopsis sp. HUAS 11-8]
MTB_ORF_21942:2551548-2552939()	WP_106177840.1	69.298	456	140	0	5	460	1	456	FAD-binding oxidoreductase [Prauserella shujinwangii]
MTB_ORF_21942:2551548-2552939()	WP_091504865.1	70.833	456	133	0	5	460	1	456	FAD-linked oxidase C-terminal domain-containing protein [Amycolatopsis sacchari]
MTB_ORF_21942:2551548-2552939()	WP_237339896.1	69.956	456	137	0	5	460	1	456	FAD-binding oxidoreductase [Amycolatopsis tucumanensis]
MTB_ORF_21942:2551548-2552939()	WP_033293885.1	72.331	459	127	0	5	463	1	459	FAD-binding oxidoreductase [Amycolatopsis jejuensis]
MTB_ORF_21942:2551548-2552939()	MBB4688637.1	72.467	454	125	0	7	460	6	459	glycolate oxidase [Amycolatopsis jiangsuensis]
MTB_ORF_21942:2551548-2552939()	WP_167104935.1	69.298	456	140	0	5	460	1	456	FAD-linked oxidase C-terminal domain-containing protein [Amycolatopsis granulosa]
MTB_ORF_21942:2551548-2552939()	WP_027942581.1	70.419	453	134	0	8	460	5	457	FAD-linked oxidase C-terminal domain-containing protein [Amycolatopsis taiwanensis]
MTB_ORF_29631:3467307-3467612()	WP_207214768.1	100	100	0	0	2	101	1	100	hypothetical protein, partial [Staphylococcus condimenti]
MTB_ORF_29631:3467307-3467612()	COU89381.1	99	100	1	0	2	101	1	100	Uncharacterised protein [Mycobacterium tuberculosis]
MTB_ORF_29631:3467307-3467612()	EMT34697.1	97.674	86	2	0	16	101	1	86	hypothetical protein MORY_16546 [Mycobacterium orygis 112400015]
MTB_ORF_29631:3467307-3467612()	V5QPS4.1	100	66	0	0	36	101	1	66	RecName: Full=Putative antitoxin Rv3098B/RVBD_3098B
MTB_ORF_29631:3467307-3467612()	VTP03434.1	95.714	70	3	0	32	101	14	83	hypothetical protein BIN_B_05037 [Mycobacterium riyadhense]
MTB_ORF_29631:3467307-3467612()	CKQ08940.1	98.485	66	1	0	36	101	1	66	Uncharacterised protein [Mycobacterium tuberculosis]
MTB_ORF_29631:3467307-3467612()	CLS90229.1	98.485	66	1	0	36	101	1	66	Uncharacterised protein [Mycobacterium tuberculosis]
MTB_ORF_29631:3467307-3467612()	EUA08398.1	81.707	82	11	1	24	101	1	82	hypothetical protein I546_4517 [Mycobacterium kansasii 732]
MTB_ORF_29631:3467307-3467612()	AFE14227.1	98.485	66	1	0	36	101	1	66	hypothetical protein MRGA423_19320 [Mycobacterium tuberculosis RGTB423]
MTB_ORF_29631:3467307-3467612()	ORA68564.1	98.485	66	1	0	36	101	1	66	hypothetical protein BST25_21975 [Mycobacterium heidelbergense]
MTB_ORF_29631:3467307-3467612()	CCK57150.1	96.97	66	2	0	36	101	1	66	Conserved protein of unknown function [Mycobacterium canettii CIPT 140070008]
MTB_ORF_29631:3467307-3467612()	CCK61216.1	96.97	66	2	0	36	101	1	66	Conserved protein of unknown function [Mycobacterium canettii CIPT 140070010]
MTB_ORF_29631:3467307-3467612()	CNW44067.1	98.485	66	1	0	36	101	1	66	Uncharacterised protein [Mycobacterium tuberculosis]
MTB_ORF_29631:3467307-3467612()	CCK65289.1	96.97	66	2	0	36	101	1	66	Conserved protein of unknown function [Mycobacterium canettii CIPT 140070017]
MTB_ORF_29631:3467307-3467612()	AUS52296.1	96.97	66	2	0	36	101	1	66	hypothetical protein CAB90_03478 [Mycobacterium tuberculosis]
MTB_ORF_29631:3467307-3467612()	ETW23398.1	96.97	66	2	0	36	101	1	66	hypothetical protein MGAST_14295 [Mycobacterium gastri 'Wayne']
MTB_ORF_29631:3467307-3467612()	KBE07161.1	96.97	66	2	0	36	101	1	66	toxin [Mycobacterium tuberculosis M2145]
MTB_ORF_29631:3467307-3467612()	CKM37295.1	96.97	66	2	0	36	101	1	66	Uncharacterised protein [Mycobacterium tuberculosis]
MTB_ORF_29631:3467307-3467612()	SON63924.1	95.455	66	3	0	36	101	1	66	hypothetical protein MSIMFI_05455 [Mycobacterium simulans]
MTB_ORF_29631:3467307-3467612()	ARG59320.1	93.939	66	4	0	36	101	1	66	hypothetical protein B1T43_06490 [Mycobacterium kansasii]
MTB_ORF_29631:3467307-3467612()	VBA48759.1	95.455	66	3	0	36	101	1	66	hypothetical protein LAUMK142_01548 [Mycobacterium pseudokansasii]
MTB_ORF_29631:3467307-3467612()	ORW85447.1	95.455	66	3	0	36	101	1	66	hypothetical protein AWC22_11995 [Mycobacterium riyadhense]
MTB_ORF_29631:3467307-3467612()	KZS70148.1	93.939	66	4	0	36	101	1	66	hypothetical protein A4G27_21505 [Mycobacterium kansasii]
MTB_ORF_29631:3467307-3467612()	VBA36772.1	78.313	83	18	0	19	101	1	83	hypothetical protein LAUMK13_01318 [Mycobacterium innocens]
MTB_ORF_29631:3467307-3467612()	KZS73958.1	92.424	66	5	0	36	101	1	66	hypothetical protein A4G29_20010 [Mycobacterium kansasii]
MTB_ORF_29631:3467307-3467612()	KZS58897.1	89.394	66	7	0	36	101	1	66	hypothetical protein A4G26_01560 [Mycobacterium kansasii]
MTB_ORF_29631:3467307-3467612()	WP_218871624.1	86.364	66	9	0	36	101	1	66	hypothetical protein [Microlunatus parietis]
MTB_ORF_29631:3467307-3467612()	WP_211697998.1	100	57	0	0	45	101	15	71	hypothetical protein, partial [Klebsiella pneumoniae]
MTB_ORF_29631:3467307-3467612()	ORB87771.1	93.333	60	4	0	36	95	1	60	hypothetical protein B1987_22565 [Mycobacterium kansasii]
MTB_ORF_29631:3467307-3467612()	VBA36618.1	93.333	60	4	0	36	95	14	73	hypothetical protein LAUMK136_01485 [Mycobacterium attenuatum]
MTB_ORF_29631:3467307-3467612()	MBO0881143.1	81.818	66	12	0	36	101	1	66	MAG: hypothetical protein J2P17_12500 [Mycobacterium sp.]
MTB_ORF_29631:3467307-3467612()	WP_026874719.1	81.818	66	12	0	36	101	1	66	hypothetical protein [Jiangella gansuensis]
MTB_ORF_29631:3467307-3467612()	MQA87515.1	83.333	66	11	0	36	101	1	66	MAG: hypothetical protein GEV03_23550 [Streptosporangiales bacterium]
MTB_ORF_29631:3467307-3467612()	WP_086780350.1	80.303	66	13	0	36	101	1	66	hypothetical protein [Crossiella equi]
MTB_ORF_29631:3467307-3467612()	WP_119660455.1	81.818	66	12	0	36	101	1	66	hypothetical protein [Jiangella rhizosphaerae]
MTB_ORF_29631:3467307-3467612()	WP_184783218.1	77.273	66	15	0	36	101	1	66	hypothetical protein [Amycolatopsis jiangsuensis]
MTB_ORF_29631:3467307-3467612()	WP_030659519.1	77.273	66	15	0	36	101	1	66	MULTISPECIES: hypothetical protein [Streptomyces]
MTB_ORF_29631:3467307-3467612()	WBB57802.1	77.273	66	15	0	36	101	1	66	hypothetical protein O7599_19160 [Streptomyces sp. WMMC500]
MTB_ORF_29631:3467307-3467612()	WP_027746122.1	75.758	66	16	0	36	101	1	66	hypothetical protein [Streptomyces sp. CNQ-509]
MTB_ORF_29631:3467307-3467612()	WP_217307063.1	75.758	66	16	0	36	101	1	66	hypothetical protein [Streptomyces sp. GMY02]
MTB_ORF_29631:3467307-3467612()	WP_150209285.1	75.758	66	16	0	36	101	1	66	hypothetical protein [Streptomyces venezuelae]
MTB_ORF_29631:3467307-3467612()	WP_123079990.1	75.758	66	16	0	36	101	1	66	hypothetical protein [Streptomyces sp. ADI95-16]
MTB_ORF_29631:3467307-3467612()	WP_008739606.1	75.758	66	16	0	36	101	1	66	MULTISPECIES: hypothetical protein [unclassified Streptomyces]
MTB_ORF_29631:3467307-3467612()	WP_046779220.1	74.242	66	17	0	36	101	1	66	MULTISPECIES: hypothetical protein [Streptomyces]
MTB_ORF_29631:3467307-3467612()	WP_046500676.1	74.242	66	17	0	36	101	1	66	hypothetical protein [Streptomyces odonnellii]
MTB_ORF_29631:3467307-3467612()	WP_215015136.1	74.242	66	17	0	36	101	1	66	hypothetical protein [Streptomyces sp. ISL-94]
MTB_ORF_29631:3467307-3467612()	WP_128506457.1	72.727	66	18	0	36	101	1	66	hypothetical protein [Streptomyces inhibens]
MTB_ORF_29631:3467307-3467612()	WP_098513398.1	72.727	66	18	0	36	101	1	66	hypothetical protein [Amycolatopsis sulphurea]
MTB_ORF_29631:3467307-3467612()	WP_225277101.1	76.562	64	15	0	38	101	2	65	hypothetical protein [Nonomuraea glycinis]
MTB_ORF_29631:3467307-3467612()	WP_120025075.1	72.727	66	18	0	36	101	1	66	hypothetical protein [Amycolatopsis panacis]
MTB_ORF_29631:3467307-3467612()	WP_013872300.1	72.727	66	18	0	36	101	1	66	MULTISPECIES: hypothetical protein [Frankia]
MTB_ORF_29631:3467307-3467612()	WP_091807313.1	72.727	66	18	0	36	101	1	66	hypothetical protein [Prauserella marina]
MTB_ORF_29631:3467307-3467612()	WP_070196930.1	72.727	66	18	0	36	101	1	66	hypothetical protein [Streptomyces oceani]
MTB_ORF_29631:3467307-3467612()	WP_214641967.1	72.727	66	18	0	36	101	1	66	hypothetical protein [Nonomuraea sp. NEAU-A123]
MTB_ORF_29631:3467307-3467612()	WP_243629971.1	71.212	66	19	0	36	101	1	66	hypothetical protein [Streptomyces sp. APSN-46.1]
MTB_ORF_29631:3467307-3467612()	MCA1671116.1	71.212	66	19	0	36	101	1	66	MAG: hypothetical protein LC799_02540 [Actinomycetota bacterium]
MTB_ORF_29631:3467307-3467612()	MCA1671570.1	71.212	66	19	0	36	101	1	66	MAG: hypothetical protein LC799_05015 [Actinomycetota bacterium]
MTB_ORF_29631:3467307-3467612()	WP_245928617.1	67.164	67	22	0	35	101	1	67	hypothetical protein [Murinocardiopsis flavida]
MTB_ORF_29631:3467307-3467612()	WP_091930611.1	69.697	66	20	0	36	101	1	66	hypothetical protein [Blastococcus sp. DSM 46786]
MTB_ORF_29631:3467307-3467612()	WP_185083643.1	71.875	64	18	0	38	101	2	65	hypothetical protein [Nonomuraea muscovyensis]
MTB_ORF_29631:3467307-3467612()	WP_045876419.1	69.697	66	20	0	36	101	1	66	hypothetical protein [Frankia sp. DC12]
MTB_ORF_29631:3467307-3467612()	WP_175590011.1	73.016	63	17	0	39	101	3	65	hypothetical protein [Nonomuraea montanisoli]
MTB_ORF_29631:3467307-3467612()	WP_014377057.1	68.182	66	21	0	36	101	1	66	hypothetical protein [Blastococcus saxobsidens]
MTB_ORF_29631:3467307-3467612()	CMF88484.1	100	46	0	0	56	101	1	46	Uncharacterised protein [Mycobacterium tuberculosis]
MTB_ORF_29631:3467307-3467612()	WP_129296106.1	69.697	66	20	0	36	101	1	66	hypothetical protein [Streptomyces lydicus]
MTB_ORF_29631:3467307-3467612()	WP_113699793.1	71.875	64	18	0	38	101	2	65	hypothetical protein [Nonomuraea lactucae]
MTB_ORF_29631:3467307-3467612()	MPZ27449.1	69.697	66	20	0	36	101	1	66	MAG: hypothetical protein GEV12_13840 [Micromonosporaceae bacterium]
MTB_ORF_29631:3467307-3467612()	PZS21051.1	69.697	66	20	0	36	101	1	66	MAG: hypothetical protein DLM60_07590 [Pseudonocardiales bacterium]
MTB_ORF_29631:3467307-3467612()	WP_135142113.1	68.182	66	21	0	36	101	1	66	MULTISPECIES: hypothetical protein [Geodermatophilus]
MTB_ORF_29631:3467307-3467612()	WP_184582035.1	68.182	66	21	0	36	101	1	66	hypothetical protein [Lipingzhangella halophila]
MTB_ORF_29631:3467307-3467612()	WP_092201213.1	66.667	66	22	0	36	101	1	66	hypothetical protein [Blastococcus sp. DSM 46838]
MTB_ORF_29631:3467307-3467612()	WP_030083452.1	68.182	66	21	0	36	101	1	66	hypothetical protein [Streptomyces decoyicus]
MTB_ORF_29631:3467307-3467612()	MBW8768099.1	66.667	66	22	0	36	101	1	66	MAG: hypothetical protein JF630_18445 [Geodermatophilales bacterium]
MTB_ORF_29631:3467307-3467612()	WP_117379997.1	66.667	66	22	0	36	101	1	66	hypothetical protein [Geodermatophilus sp. LHW52908]
MTB_ORF_29631:3467307-3467612()	WP_142024923.1	65.152	66	23	0	36	101	1	66	hypothetical protein [Blastococcus colisei]
MTB_ORF_29631:3467307-3467612()	WP_072919953.1	66.667	66	22	0	36	101	1	66	hypothetical protein [Geodermatophilus obscurus]
MTB_ORF_29631:3467307-3467612()	WP_017625918.1	66.667	66	22	0	36	101	1	66	hypothetical protein [Nocardiopsis chromatogenes]
MTB_ORF_29631:3467307-3467612()	WP_136183906.1	65.152	66	23	0	36	101	1	66	hypothetical protein [Streptomyces sp. RKND-216]
MTB_ORF_29631:3467307-3467612()	WP_263551092.1	53.933	89	31	2	16	101	30	111	hypothetical protein [Geodermatophilus sp. YIM 151500]
MTB_ORF_29631:3467307-3467612()	WP_101790586.1	68.75	64	20	0	38	101	2	65	hypothetical protein [Nonomuraea indica]
MTB_ORF_29631:3467307-3467612()	WP_184393728.1	65.152	66	23	0	36	101	1	66	hypothetical protein [Nocardiopsis composta]
MTB_ORF_29631:3467307-3467612()	SGL70105.1	100	42	0	0	36	77	1	42	Uncharacterised protein [Mycobacterium tuberculosis]
MTB_ORF_29631:3467307-3467612()	SHN83860.1	65.152	66	23	0	36	101	7	72	antitoxin ParD1/3/4 [Geodermatophilus obscurus]
MTB_ORF_29631:3467307-3467612()	WP_196147957.1	60.606	66	26	0	36	101	1	66	hypothetical protein [Nocardia bovistercoris]
MTB_ORF_29631:3467307-3467612()	TAK68458.1	57.576	66	28	0	36	101	1	66	MAG: hypothetical protein EPO13_10085 [Actinomycetota bacterium]
MTB_ORF_29631:3467307-3467612()	WP_269193535.1	63.636	66	24	0	36	101	1	66	hypothetical protein [Blastococcus sp. VKM Ac-2987]
MTB_ORF_29631:3467307-3467612()	WP_019930548.1	60.606	66	26	0	36	101	1	66	hypothetical protein [Nocardia sp. BMG111209]
MTB_ORF_29631:3467307-3467612()	GEM40651.1	65.625	64	22	0	38	101	8	71	hypothetical protein NN4_51700 [Nocardia ninae NBRC 108245]
MTB_ORF_29631:3467307-3467612()	WP_135235090.1	65.625	64	22	0	38	101	2	65	MULTISPECIES: hypothetical protein [Nocardia]
MTB_ORF_29631:3467307-3467612()	WP_136709194.1	56.061	66	29	0	36	101	1	66	hypothetical protein [Agromyces sp. H66]
MTB_ORF_29631:3467307-3467612()	MBV9314234.1	63.077	65	24	0	37	101	3	67	MAG: hypothetical protein JO100_10990 [Pseudonocardia sp.]
MTB_ORF_29631:3467307-3467612()	WP_167476784.1	59.091	66	27	0	36	101	1	66	hypothetical protein [Nocardia arthritidis]
MTB_ORF_29631:3467307-3467612()	WP_085089015.1	57.576	66	28	0	36	101	1	66	hypothetical protein [Mycolicibacter senuensis]
MTB_ORF_29631:3467307-3467612()	TAM69226.1	57.576	66	28	0	36	101	1	66	MAG: hypothetical protein EPN48_07475 [Microbacteriaceae bacterium]
MTB_ORF_29631:3467307-3467612()	WP_146314921.1	56.061	66	29	0	36	101	1	66	hypothetical protein [Leekyejoonella antrihumi]
MTB_ORF_29631:3467307-3467612()	AEF35258.1	55.224	67	30	0	35	101	3	69	conserved hypothetical protein [Mycolicibacter sinensis]
MTB_ORF_29631:3467307-3467612()	WP_065288656.1	57.576	66	28	0	36	101	1	66	MULTISPECIES: hypothetical protein [Mycolicibacter]
MTB_ORF_29631:3467307-3467612()	WP_041317445.1	56.061	66	29	0	36	101	1	66	hypothetical protein [Mycolicibacter sinensis]
MTB_ORF_29631:3467307-3467612()	WP_023842085.1	60.317	63	25	0	39	101	2	64	MULTISPECIES: hypothetical protein [Frankia]
MTB_ORF_29631:3467307-3467612()	WP_013864861.1	56.061	66	29	0	36	101	1	66	hypothetical protein [Microlunatus phosphovorus]
MTB_ORF_29631:3467307-3467612()	WP_076808051.1	60.317	63	25	0	39	101	2	64	hypothetical protein [Frankia sp. CcI156]
MTB_ORF_29631:3467307-3467612()	WP_239313490.1	60.317	63	25	0	39	101	2	64	MULTISPECIES: hypothetical protein [unclassified Frankia]
MTB_ORF_29631:3467307-3467612()	WP_239337862.1	60.317	63	25	0	39	101	2	64	hypothetical protein [Frankia sp. CiP3]
MTB_ORF_29631:3467307-3467612()	WP_085016032.1	60.317	63	25	0	39	101	2	64	hypothetical protein [Frankia sp. KB5]
MTB_ORF_29631:3467307-3467612()	GHS87445.1	59.091	66	27	0	36	101	1	66	hypothetical protein AGMMS50218_09320 [Actinomycetota bacterium]
MTB_ORF_29631:3467307-3467612()	WP_114045288.1	55.556	63	28	0	39	101	3	65	hypothetical protein [Acidipropionibacterium virtanenii]
MTB_ORF_29631:3467307-3467612()	WP_242893659.1	59.091	66	27	0	36	101	1	66	hypothetical protein [Georgenia sp. TF02-10]
MTB_ORF_29631:3467307-3467612()	WP_011606673.1	60.317	63	25	0	39	101	2	64	MULTISPECIES: hypothetical protein [Frankia]
MTB_ORF_29631:3467307-3467612()	SEB41207.1	56.061	66	29	0	36	101	5	70	antitoxin ParD1/3/4 [Microbacterium humi]
MTB_ORF_29631:3467307-3467612()	WP_248823789.1	60.317	63	25	0	39	101	2	64	hypothetical protein [Frankia sp. Ag45/Mut15]
MTB_ORF_29631:3467307-3467612()	WP_091179464.1	56.061	66	29	0	36	101	1	66	hypothetical protein [Microbacterium humi]
MTB_ORF_29631:3467307-3467612()	WP_239341512.1	60.317	63	25	0	39	101	2	64	hypothetical protein [Frankia sp. CiP3]
MTB_ORF_29631:3467307-3467612()	WP_155840353.1	54.545	66	30	0	36	101	1	66	hypothetical protein [Agromyces luteolus]
MTB_ORF_29631:3467307-3467612()	MCB1296563.1	56.25	64	28	0	38	101	2	65	MAG: hypothetical protein KDB67_18075 [Gordonia sp. (in: high G+C Gram-positive bacteria)]
MTB_ORF_29631:3467307-3467612()	WP_068431661.1	56.25	64	28	0	38	101	2	65	hypothetical protein [Piscicoccus intestinalis]
MTB_ORF_29631:3467307-3467612()	WP_053546890.1	54.545	66	30	0	36	101	1	66	MULTISPECIES: hypothetical protein [Microbacterium]
MTB_ORF_29631:3467307-3467612()	WP_250641645.1	61.905	63	24	0	39	101	2	64	hypothetical protein [Frankia sp. AiPa1]
MTB_ORF_29631:3467307-3467612()	WP_231045696.1	53.03	66	31	0	36	101	1	66	hypothetical protein [Agromyces cavernae]
MTB_ORF_29631:3467307-3467612()	MCB0885349.1	55.224	67	30	0	35	101	1	67	MAG: hypothetical protein KDB41_00810 [Propionibacteriaceae bacterium]
MTB_ORF_29631:3467307-3467612()	WP_113832283.1	54.545	66	30	0	36	101	1	66	hypothetical protein [Blastococcus sp. TF02-9]
MTB_ORF_29631:3467307-3467612()	WP_019737195.1	54.545	66	30	0	36	101	1	66	hypothetical protein [Mycolicibacter kumamotonensis]
MTB_ORF_29631:3467307-3467612()	WP_261557214.1	60.317	63	25	0	39	101	2	64	hypothetical protein [Frankia tisae]
MTB_ORF_29631:3467307-3467612()	WP_250282920.1	60.317	63	25	0	39	101	2	64	hypothetical protein [Frankia sp. CiP1_Cm_nod2]
MTB_ORF_29631:3467307-3467612()	WP_146320112.1	56.061	66	29	0	36	101	1	66	hypothetical protein [Humibacter ginsenosidimutans]
MTB_ORF_29631:3467307-3467612()	WP_101835763.1	60.317	63	25	0	39	101	2	64	hypothetical protein [Frankia canadensis]
MTB_ORF_29631:3467307-3467612()	WP_166943116.1	56.716	67	29	0	35	101	1	67	hypothetical protein [Cellulomonas sp. IC4_254]
MTB_ORF_29631:3467307-3467612()	MBV9381980.1	58.73	63	26	0	39	101	2	64	MAG: hypothetical protein JO242_15100 [Streptosporangiaceae bacterium]
MTB_ORF_29631:3467307-3467612()	WP_091074556.1	57.143	63	27	0	39	101	5	67	hypothetical protein [Microlunatus sagamiharensis]
MTB_ORF_29631:3467307-3467612()	WP_183357247.1	54.545	66	30	0	36	101	1	66	hypothetical protein [Garicola koreensis]
MTB_ORF_29631:3467307-3467612()	WP_070132934.1	58.73	63	26	0	39	101	2	64	hypothetical protein [Frankia sp. CgIM4]
MTB_ORF_29631:3467307-3467612()	QQS00538.1	54.545	66	30	0	36	101	1	66	MAG: hypothetical protein IPK37_17200 [Austwickia sp.]
MTB_ORF_29631:3467307-3467612()	WP_026818301.1	53.03	66	31	0	36	101	1	66	hypothetical protein [Arthrobacter castelli]
MTB_ORF_29631:3467307-3467612()	WP_130783217.1	57.576	66	28	0	36	101	1	66	hypothetical protein [Cellulomonas biazotea]
MTB_ORF_29631:3467307-3467612()	WP_248814650.1	58.73	63	26	0	39	101	2	64	hypothetical protein [Frankia sp. AgPm24]
MTB_ORF_29631:3467307-3467612()	MCL2455497.1	58.73	63	26	0	39	101	3	65	MAG: hypothetical protein FWD18_09420 [Micrococcales bacterium]
MTB_ORF_29631:3467307-3467612()	WP_187091603.1	57.576	66	28	0	36	101	1	66	hypothetical protein [Nakamurella sp. PAMC28650]
MTB_ORF_29631:3467307-3467612()	WP_219532970.1	71.212	66	19	0	36	101	1	66	hypothetical protein [Nonomuraea guangzhouensis]
MTB_ORF_29631:3467307-3467612()	MCL2466916.1	54.545	66	30	0	36	101	1	66	MAG: hypothetical protein FWF21_06595 [Micrococcales bacterium]
MTB_ORF_29631:3467307-3467612()	WP_026926184.1	54.545	66	30	0	36	101	1	66	hypothetical protein [Granulicoccus phenolivorans]
MTB_ORF_29631:3467307-3467612()	WP_159546656.1	51.515	66	32	0	36	101	1	66	hypothetical protein [Epidermidibacterium keratini]
MTB_ORF_29631:3467307-3467612()	WP_217708398.1	62.121	66	24	1	36	101	1	65	hypothetical protein [Nonomuraea rhodomycinica]
MTB_ORF_29631:3467307-3467612()	MBA2559643.1	54.545	66	30	0	36	101	1	66	MAG: hypothetical protein H0V07_07075 [Propionibacteriales bacterium]
MTB_ORF_29631:3467307-3467612()	WP_026821198.1	53.03	66	31	0	36	101	1	66	hypothetical protein [Arthrobacter castelli]
MTB_ORF_29631:3467307-3467612()	WP_188741985.1	54.545	66	30	0	36	101	1	66	hypothetical protein [Agromyces bauzanensis]
MTB_ORF_29631:3467307-3467612()	GLI27053.1	53.03	66	31	0	36	101	1	66	hypothetical protein ARHIZOSPH14_12950 [Agromyces rhizosphaerae]
MTB_ORF_29631:3467307-3467612()	WP_217615423.1	56.716	67	29	0	35	101	1	67	hypothetical protein [Cellulomonas sp. PS-H5]
MTB_ORF_29631:3467307-3467612()	WP_206448459.1	53.03	66	31	0	36	101	1	66	hypothetical protein [Agrococcus sp. KRD186]
MTB_ORF_29631:3467307-3467612()	WP_109776040.1	50	66	33	0	36	101	1	66	hypothetical protein [Quadrisphaera granulorum]
MTB_ORF_29631:3467307-3467612()	WP_229242103.1	55.556	63	28	0	39	101	5	67	hypothetical protein [Cellulosimicrobium marinum]
MTB_ORF_29631:3467307-3467612()	WP_245630498.1	54.688	64	29	0	38	101	17	80	hypothetical protein [Granulicoccus phenolivorans]
MTB_ORF_29631:3467307-3467612()	WP_132197524.1	57.143	63	27	0	39	101	2	64	hypothetical protein [Actinomadura darangshiensis]
MTB_ORF_29631:3467307-3467612()	WP_076700490.1	51.515	66	32	0	36	101	1	66	hypothetical protein [Tersicoccus phoenicis]
MTB_ORF_29631:3467307-3467612()	AGZ52769.1	97.297	37	1	0	65	101	3	39	hypothetical protein MKAN_22525 [Mycobacterium kansasii ATCC 12478]
MTB_ORF_29631:3467307-3467612()	MCO5989690.1	57.143	63	27	0	39	101	2	64	hypothetical protein NE235_26625 [Actinoallomurus spadix]
MTB_ORF_29631:3467307-3467612()	PFG29615.1	48.485	66	34	0	36	101	3	68	antitoxin ParD1/3/4 [Microbacterium agarici]
MTB_ORF_29631:3467307-3467612()	WP_098406172.1	48.485	66	34	0	36	101	1	66	MULTISPECIES: hypothetical protein [Microbacterium]
MTB_ORF_29631:3467307-3467612()	SJM63268.1	51.515	66	32	0	36	101	1	66	hypothetical protein CZ771_14375 [Actinomycetales bacterium JB111]
MTB_ORF_29631:3467307-3467612()	WP_146832166.1	47.761	67	35	0	35	101	1	67	hypothetical protein [Cellulomonas hominis]
MTB_ORF_29631:3467307-3467612()	WP_252807763.1	57.143	63	27	0	39	101	30	92	hypothetical protein [Actinoallomurus spadix]
MTB_ORF_29631:3467307-3467612()	WP_198587077.1	58.73	63	26	0	39	101	2	64	hypothetical protein [Glycomyces xiaoerkulensis]
MTB_ORF_29631:3467307-3467612()	WP_216446828.1	47.761	67	35	0	35	101	1	67	hypothetical protein [Cellulomonas hominis]
MTB_ORF_29631:3467307-3467612()	WP_124342231.1	51.515	66	32	0	36	101	1	66	MULTISPECIES: hypothetical protein [Cellulomonas]
MTB_ORF_29631:3467307-3467612()	WP_184971380.1	65.079	63	22	0	39	101	3	65	hypothetical protein [Nonomuraea endophytica]
MTB_ORF_29631:3467307-3467612()	WP_228090846.1	59.677	62	25	0	40	101	3	64	hypothetical protein [Glycomyces sp. TRM65418]
MTB_ORF_29631:3467307-3467612()	WP_179826458.1	53.846	65	28	1	39	101	2	66	hypothetical protein [Nocardiopsis aegyptia]
MTB_ORF_29631:3467307-3467612()	WP_012878514.1	55.224	67	27	1	35	101	1	64	hypothetical protein [Xylanimonas cellulosilytica]
MTB_ORF_29631:3467307-3467612()	WP_138715242.1	57.812	64	26	1	38	101	2	64	hypothetical protein [Nonomuraea basaltis]
MTB_ORF_29631:3467307-3467612()	WP_193719838.1	46.269	67	36	0	35	101	1	67	hypothetical protein [Oerskovia douganii]
MTB_ORF_29631:3467307-3467612()	WP_272727801.1	51.515	66	32	0	36	101	1	66	hypothetical protein [Cellulomonas fimi]
MTB_ORF_29631:3467307-3467612()	WP_121180553.1	53.846	65	28	1	39	101	2	66	hypothetical protein [Nocardiopsis sp. Huas11]
MTB_ORF_29631:3467307-3467612()	WP_246003013.1	56.25	64	28	0	38	101	2	65	hypothetical protein [Nocardia tenerifensis]
MTB_ORF_29631:3467307-3467612()	WP_136534426.1	58.065	62	26	0	40	101	3	64	hypothetical protein [Glycomyces buryatensis]
MTB_ORF_29631:3467307-3467612()	WP_136530477.1	56.452	62	27	0	40	101	3	64	hypothetical protein [Glycomyces paridis]
MTB_ORF_29631:3467307-3467612()	WP_053615619.1	52.308	65	29	1	39	101	2	66	hypothetical protein [Nocardiopsis sp. NRRL B-16309]
MTB_ORF_29631:3467307-3467612()	WP_206323378.1	48.485	66	34	0	36	101	1	66	hypothetical protein [Streptomyces sp. HNM0574]
MTB_ORF_29631:3467307-3467612()	WP_017595470.1	49.254	67	34	0	35	101	1	67	hypothetical protein [Nocardiopsis potens]
MTB_ORF_29631:3467307-3467612()	WP_138826901.1	46.875	64	34	0	38	101	4	67	hypothetical protein [Oerskovia sp. KBS0722]
MTB_ORF_29631:3467307-3467612()	WP_030152361.1	46.875	64	34	0	38	101	4	67	MULTISPECIES: hypothetical protein [Oerskovia]
MTB_ORF_29631:3467307-3467612()	WP_091043106.1	56.452	62	27	0	40	101	3	64	hypothetical protein [Glycomyces sambucus]
MTB_ORF_29631:3467307-3467612()	MCL1800579.1	49.254	67	31	1	35	101	1	64	MAG: hypothetical protein FWG25_04355 [Promicromonosporaceae bacterium]
MTB_ORF_29631:3467307-3467612()	WP_260327765.1	59.375	64	24	1	40	101	3	66	tetratricopeptide repeat protein [Streptomyces sp. Ag109_O5-1]
MTB_ORF_29631:3467307-3467612()	NUQ87156.1	56.452	62	27	0	40	101	3	64	MAG: hypothetical protein HOQ43_01635 [Glycomyces artemisiae]
MTB_ORF_29631:3467307-3467612()	WP_252841066.1	57.143	63	27	0	35	97	1	63	hypothetical protein [Actinoallomurus purpureus]
MTB_ORF_29631:3467307-3467612()	WP_230746303.1	71.739	46	13	0	56	101	1	46	hypothetical protein [Streptacidiphilus sp. ASG 303]
MTB_ORF_29631:3467307-3467612()	WP_133106860.1	45.312	64	35	0	38	101	4	67	hypothetical protein [Occultella glacieicola]
MTB_ORF_29631:3467307-3467612()	WP_163540893.1	45.312	64	35	0	38	101	4	67	hypothetical protein [Occultella kanbiaonis]
MTB_ORF_29631:3467307-3467612()	WP_156741223.1	43.75	64	36	0	38	101	4	67	hypothetical protein [Occultella aeris]
MTB_ORF_29631:3467307-3467612()	WP_091179683.1	46.97	66	35	0	36	101	1	66	hypothetical protein [Microlunatus flavus]
MTB_ORF_29631:3467307-3467612()	WP_199040773.1	53.226	62	29	0	40	101	3	64	hypothetical protein [Glycomyces salinus]
MTB_ORF_29631:3467307-3467612()	WP_163955943.1	50	66	31	1	38	101	2	67	hypothetical protein [Nocardia cyriacigeorgica]
MTB_ORF_29631:3467307-3467612()	WP_106244371.1	51.515	66	30	1	38	101	5	70	hypothetical protein [Nonomuraea fuscirosea]
MTB_ORF_29631:3467307-3467612()	WP_138715394.1	51.515	66	30	1	38	101	5	70	hypothetical protein [Nonomuraea basaltis]
MTB_ORF_29631:3467307-3467612()	WP_138456921.1	50	66	31	1	38	101	2	67	hypothetical protein [Nocardia cyriacigeorgica]
MTB_ORF_29631:3467307-3467612()	WP_226345068.1	56.061	66	29	0	36	101	1	66	hypothetical protein [Agilicoccus flavus]
MTB_ORF_29631:3467307-3467612()	SNU02785.1	42.169	83	44	1	19	101	6	84	hypothetical protein SAMN06298212_1576 [Ruaniaceae bacterium KH17]
MTB_ORF_29631:3467307-3467612()	WP_202419551.1	52.308	65	29	1	39	101	2	66	hypothetical protein [Streptomyces sp. YIM 132580]
MTB_ORF_29631:3467307-3467612()	MCL1840332.1	48.387	62	32	0	40	101	6	67	MAG: hypothetical protein FWF75_01070 [Propionibacteriaceae bacterium]
MTB_ORF_29631:3467307-3467612()	WP_091521395.1	57.576	66	28	0	36	101	1	66	hypothetical protein [Microlunatus soli]
MTB_ORF_29631:3467307-3467612()	WP_163825488.1	48.485	66	32	1	38	101	2	67	hypothetical protein [Nocardia cyriacigeorgica]
MTB_ORF_29631:3467307-3467612()	WP_267803600.1	52.308	65	29	1	39	101	2	66	hypothetical protein [Streptomyces sp. H27-H5]
MTB_ORF_29631:3467307-3467612()	WP_077115768.1	49.231	65	31	1	39	101	3	67	hypothetical protein [Nocardia donostiensis]
MTB_ORF_29631:3467307-3467612()	WP_236537961.1	50.794	63	31	0	39	101	2	64	hypothetical protein [Spiractinospora alimapuensis]
MTB_ORF_29631:3467307-3467612()	WP_226966753.1	52.308	65	29	1	39	101	2	66	hypothetical protein [Streptomyces phaeolivaceus]
MTB_ORF_29631:3467307-3467612()	WP_266976567.1	50.769	65	30	1	39	101	2	66	hypothetical protein [Streptomyces sp. NBC_00424]
MTB_ORF_29631:3467307-3467612()	MCL2787314.1	46.269	67	33	1	35	101	1	64	MAG: hypothetical protein FWD59_02290 [Micrococcales bacterium]
MTB_ORF_29631:3467307-3467612()	WP_206337340.1	50.769	65	30	1	39	101	2	66	hypothetical protein [Streptomyces sp. Z26]
MTB_ORF_29631:3467307-3467612()	WP_132510465.1	56.667	60	25	1	38	97	2	60	hypothetical protein [Nonomuraea diastatica]
MTB_ORF_29631:3467307-3467612()	WP_208877785.1	65.152	66	23	0	36	101	1	66	hypothetical protein [Streptomyces armeniacus]
MTB_ORF_29631:3467307-3467612()	WP_220819494.1	49.231	65	31	1	39	101	2	66	hypothetical protein [Streptomyces sp. gCLA4]
MTB_ORF_29631:3467307-3467612()	WP_195054871.1	45.455	66	34	1	38	101	2	67	MULTISPECIES: hypothetical protein [Nocardia]
MTB_ORF_29631:3467307-3467612()	WP_216898795.1	55.769	52	23	0	50	101	5	56	hypothetical protein [Nocardia sp. ncl2]
MTB_ORF_29631:3467307-3467612()	WP_120039010.1	57.576	66	28	0	36	101	1	66	hypothetical protein [Nocardia panacis]
MTB_ORF_29631:3467307-3467612()	WP_132597763.1	58.824	51	21	0	38	88	2	52	hypothetical protein [Nonomuraea deserti]
MTB_ORF_29631:3467307-3467612()	WP_091081310.1	58.824	51	21	0	38	88	2	52	hypothetical protein [Nonomuraea wenchangensis]
MTB_ORF_29631:3467307-3467612()	WP_132634344.1	56.667	60	25	1	38	97	2	60	hypothetical protein [Nonomuraea mesophila]
MTB_ORF_29631:3467307-3467612()	WP_245553940.1	44.737	76	40	1	28	101	11	86	hypothetical protein [Nocardia takedensis]
MTB_ORF_29631:3467307-3467612()	WP_067529163.1	45.455	66	34	1	38	101	2	67	hypothetical protein [Nocardia uniformis]
MTB_ORF_29631:3467307-3467612()	WP_043673210.1	47.692	65	32	1	39	101	10	74	hypothetical protein [Nocardia vulneris]
MTB_ORF_29631:3467307-3467612()	WP_040740371.1	42.647	68	37	1	36	101	1	68	hypothetical protein [Nocardia tenerifensis]
MTB_ORF_29631:3467307-3467612()	GED10388.1	42.857	63	36	0	39	101	21	83	hypothetical protein CCE02nite_23870 [Cellulosimicrobium cellulans]
MTB_ORF_29631:3467307-3467612()	UKJ66088.1	42.857	63	36	0	39	101	21	83	hypothetical protein H1Q78_17620 [Cellulosimicrobium cellulans]
MTB_ORF_29631:3467307-3467612()	WP_114553118.1	42.857	63	36	0	39	101	21	83	hypothetical protein [Cellulosimicrobium sp. TH-20]
MTB_ORF_29631:3467307-3467612()	WP_085386714.1	42.857	63	36	0	39	101	21	83	hypothetical protein [Cellulosimicrobium cellulans]
MTB_ORF_29631:3467307-3467612()	WP_253052240.1	42.857	63	36	0	39	101	46	108	hypothetical protein [Cellulosimicrobium cellulans]
MTB_ORF_29631:3467307-3467612()	WP_255318827.1	42.857	63	36	0	39	101	46	108	hypothetical protein [Cellulosimicrobium cellulans]
MTB_ORF_29631:3467307-3467612()	WP_237841406.1	42.857	63	36	0	39	101	46	108	hypothetical protein [Cellulosimicrobium cellulans]
MTB_ORF_29631:3467307-3467612()	WP_051876853.1	42.857	63	36	0	39	101	21	83	hypothetical protein [Cellulosimicrobium sp. MM]
MTB_ORF_29631:3467307-3467612()	WP_232322640.1	42.857	63	36	0	39	101	46	108	hypothetical protein [Cellulosimicrobium sp. TH-20]
MTB_ORF_29631:3467307-3467612()	WP_244985509.1	42.857	63	36	0	39	101	46	108	hypothetical protein [Cellulosimicrobium cellulans]
MTB_ORF_29631:3467307-3467612()	WP_108047677.1	42.857	63	36	0	39	101	47	109	hypothetical protein [Cellulosimicrobium cellulans]
MTB_ORF_29631:3467307-3467612()	WP_067885455.1	45.312	64	33	1	40	101	3	66	hypothetical protein [Nocardia vaccinii]
MTB_ORF_29631:3467307-3467612()	WP_267830066.1	52.941	51	24	0	39	89	2	52	hypothetical protein [Streptomyces sp. H27-G5]
MTB_ORF_29631:3467307-3467612()	WP_249355839.1	42.857	63	36	0	39	101	46	108	hypothetical protein [Cellulosimicrobium cellulans]
MTB_ORF_29631:3467307-3467612()	WP_233139826.1	42.857	63	36	0	39	101	46	108	hypothetical protein [Cellulosimicrobium sp. KWT-B]
MTB_ORF_29631:3467307-3467612()	SDF34834.1	41.27	63	37	0	39	101	47	109	hypothetical protein SAMN04487781_1133 [Cellulosimicrobium cellulans]
MTB_ORF_29631:3467307-3467612()	WP_194227599.1	41.27	63	37	0	39	101	21	83	hypothetical protein [Cellulosimicrobium cellulans]
MTB_ORF_29631:3467307-3467612()	WP_156959662.1	43.939	66	35	1	38	101	22	87	hypothetical protein [Nocardia sp. BMG51109]
MTB_ORF_29631:3467307-3467612()	WP_148438909.1	60.976	41	16	0	38	78	2	42	hypothetical protein [Nonomuraea sp. PA05]
MTB_ORF_29631:3467307-3467612()	WP_170246928.1	53.448	58	26	1	38	95	2	58	hypothetical protein [Nonomuraea zeae]
MTB_ORF_29631:3467307-3467612()	WP_227998821.1	40.909	66	37	1	38	101	2	67	hypothetical protein [Nocardia sp. DSM 111727]
MTB_ORF_29631:3467307-3467612()	WP_147141201.1	53.968	63	29	0	39	101	2	64	hypothetical protein [Stackebrandtia albiflava]
MTB_ORF_29631:3467307-3467612()	PFG43351.1	38.462	65	40	0	37	101	7	71	hypothetical protein ATJ88_2037 [Isoptericola jiangsuensis]
MTB_ORF_29631:3467307-3467612()	WP_156673808.1	43.939	66	35	1	38	101	31	96	hypothetical protein [Nocardia terpenica]
MTB_ORF_29631:3467307-3467612()	WP_054813347.1	40.299	67	38	1	37	101	19	85	hypothetical protein [Nocardia arizonensis]
MTB_ORF_29631:3467307-3467612()	WP_245852329.1	39.062	64	39	0	38	101	61	124	hypothetical protein [Isoptericola jiangsuensis]
MTB_ORF_29631:3467307-3467612()	WP_191829274.1	40.625	64	38	0	38	101	30	93	hypothetical protein [Cellulosimicrobium arenosum]
MTB_ORF_12750:1477901-1478404()	COW56772.1	98.802	167	2	0	1	167	1	167	Uncharacterised protein [Mycobacterium tuberculosis]
MTB_ORF_12750:1477901-1478404()	COX15155.1	99.301	143	1	0	25	167	1	143	Uncharacterised protein [Mycobacterium tuberculosis]
MTB_ORF_12750:1477901-1478404()	CNN47188.1	100	135	0	0	33	167	1	135	Uncharacterised protein [Mycobacterium tuberculosis]
MTB_ORF_12750:1477901-1478404()	CKR46155.1	99.259	135	1	0	33	167	1	135	Uncharacterised protein [Mycobacterium tuberculosis]
MTB_ORF_12750:1477901-1478404()	COY26875.1	99.16	119	1	0	1	119	1	119	Uncharacterised protein [Mycobacterium tuberculosis]
MTB_ORF_12750:1477901-1478404()	COZ55141.1	99.107	112	1	0	56	167	1	112	Uncharacterised protein [Mycobacterium tuberculosis]
MTB_ORF_12750:1477901-1478404()	PQM47566.1	48.092	131	68	0	33	163	1	131	hypothetical protein C1Y40_02235 [Mycobacterium talmoniae]
MTB_ORF_64583:1272041-1272191(-)	AAK45437.1	100	51	0	0	1	51	1	51	hypothetical protein MT1178 [Mycobacterium tuberculosis CDC1551]
MTB_ORF_64583:1272041-1272191(-)	KAU05162.1	98.039	51	1	0	1	51	1	51	hypothetical protein AM01_01202 [Mycobacterium tuberculosis TKK_04_0080]
MTB_ORF_64583:1272041-1272191(-)	KBZ88482.1	98.039	51	1	0	1	51	1	51	hypothetical protein K882_06415 [Mycobacterium tuberculosis TKK-01-0058]
MTB_ORF_64583:1272041-1272191(-)	KCT79146.1	98.039	51	1	0	1	51	1	51	hypothetical protein X356_03014 [Mycobacterium tuberculosis XTB13-138]
MTB_ORF_64583:1272041-1272191(-)	CKL76542.1	98.039	51	1	0	1	51	1	51	Uncharacterised protein [Mycobacterium tuberculosis]
MTB_ORF_64583:1272041-1272191(-)	CKM97499.1	96.078	51	2	0	1	51	1	51	Uncharacterised protein [Mycobacterium tuberculosis]
MTB_ORF_64583:1272041-1272191(-)	WP_232022178.1	88.235	51	6	0	1	51	1	51	hypothetical protein [Mycobacterium basiliense]
MTB_ORF_64583:1272041-1272191(-)	WP_165759410.1	88.235	51	6	0	1	51	1	51	hypothetical protein [Mycobacterium decipiens]
MTB_ORF_64583:1272041-1272191(-)	WP_264992161.1	84.314	51	8	0	1	51	1	51	hypothetical protein [Mycobacterium montefiorense]
MTB_ORF_64583:1272041-1272191(-)	BBX95456.1	86.275	51	7	0	1	51	1	51	hypothetical protein MLAC_07500 [Mycobacterium lacus]
MTB_ORF_64583:1272041-1272191(-)	WP_011739224.1	84.314	51	8	0	1	51	1	51	MULTISPECIES: hypothetical protein [Mycobacterium ulcerans group]
MTB_ORF_64583:1272041-1272191(-)	WP_168162486.1	84.314	51	8	0	1	51	1	51	hypothetical protein [Mycobacterium haemophilum]
MTB_ORF_64583:1272041-1272191(-)	WP_003405966.1	100	43	0	0	9	51	1	43	MULTISPECIES: hypothetical protein [Mycobacterium tuberculosis complex]
MTB_ORF_64583:1272041-1272191(-)	KJX75409.1	84.314	51	8	0	1	51	1	51	hypothetical protein MLPM_0970A [Mycobacterium lepromatosis]
MTB_ORF_64583:1272041-1272191(-)	BBX42352.1	82.353	51	9	0	1	51	1	51	hypothetical protein MSIM_38030 [Mycobacterium simiae]
MTB_ORF_64583:1272041-1272191(-)	GFG67230.1	84.314	51	8	0	1	51	1	51	hypothetical protein MKUB_47200 [Mycobacterium kubicae]
MTB_ORF_64583:1272041-1272191(-)	WP_170874394.1	84.314	51	8	0	1	51	1	51	MULTISPECIES: hypothetical protein [unclassified Mycobacterium]
MTB_ORF_64583:1272041-1272191(-)	WP_256996997.1	97.674	43	1	0	9	51	1	43	hypothetical protein [Mycobacterium tuberculosis]
MTB_ORF_64583:1272041-1272191(-)	CDO90133.1	80.392	51	10	0	1	51	1	51	hypothetical protein BN973_04526 [Mycobacterium triplex]
MTB_ORF_64583:1272041-1272191(-)	SPM35444.1	82.353	51	9	0	1	51	1	51	hypothetical protein BN973_04526 [Mycobacterium rhizamassiliense]
MTB_ORF_64583:1272041-1272191(-)	WP_148286585.1	97.674	43	1	0	9	51	1	43	hypothetical protein [Mycobacterium canettii]
MTB_ORF_64583:1272041-1272191(-)	WP_152175580.1	97.674	43	1	0	9	51	1	43	hypothetical protein [Mycobacterium tuberculosis]
MTB_ORF_64583:1272041-1272191(-)	BBZ41064.1	84.314	51	8	0	1	51	1	51	hypothetical protein MCNS_41270 [Mycobacterium conspicuum]
MTB_ORF_64583:1272041-1272191(-)	MBO0866147.1	82.353	51	9	0	1	51	1	51	MAG: hypothetical protein J2P16_13870 [Mycobacterium sp.]
MTB_ORF_64583:1272041-1272191(-)	WP_269062703.1	97.674	43	1	0	9	51	1	43	hypothetical protein [Mycobacterium canettii]
MTB_ORF_64583:1272041-1272191(-)	WP_157771846.1	97.674	43	1	0	9	51	1	43	hypothetical protein [Mycobacterium tuberculosis]
MTB_ORF_64583:1272041-1272191(-)	BBY05233.1	82.353	51	9	0	1	51	1	51	hypothetical protein MNVI_05510 [Mycobacterium noviomagense]
MTB_ORF_64583:1272041-1272191(-)	WP_138021685.1	97.674	43	1	0	9	51	1	43	hypothetical protein [Mycobacterium tuberculosis]
MTB_ORF_64583:1272041-1272191(-)	WP_204800970.1	80.392	51	10	0	1	51	1	51	hypothetical protein [Mycobacterium riyadhense]
MTB_ORF_64583:1272041-1272191(-)	EUA11149.1	91.304	46	4	0	6	51	5	50	hypothetical protein I546_2806 [Mycobacterium kansasii 732]
MTB_ORF_64583:1272041-1272191(-)	WP_238304948.1	82.353	51	9	0	1	51	1	51	MULTISPECIES: hypothetical protein [unclassified Mycobacterium]
MTB_ORF_64583:1272041-1272191(-)	GFG80965.1	80.392	51	10	0	1	51	1	51	hypothetical protein MPRG_42410 [Mycobacterium paragordonae]
MTB_ORF_64583:1272041-1272191(-)	WP_023366671.1	95.349	43	2	0	9	51	1	43	MULTISPECIES: hypothetical protein [Mycobacterium]
MTB_ORF_64583:1272041-1272191(-)	WP_197493937.1	80.392	51	10	0	1	51	1	51	hypothetical protein [Mycobacterium sp. 1100029.7]
MTB_ORF_64583:1272041-1272191(-)	WP_116526608.1	93.023	43	3	0	9	51	1	43	MULTISPECIES: hypothetical protein [Mycobacterium]
MTB_ORF_64583:1272041-1272191(-)	WP_139329413.1	93.023	43	3	0	9	51	1	43	MULTISPECIES: hypothetical protein [unclassified Mycobacterium]
MTB_ORF_64583:1272041-1272191(-)	WP_186246067.1	78.431	51	11	0	1	51	1	51	hypothetical protein [Mycobacterium simulans]
MTB_ORF_64583:1272041-1272191(-)	WP_211699674.1	80.392	51	10	0	1	51	1	51	hypothetical protein [Mycobacterium spongiae]
MTB_ORF_64583:1272041-1272191(-)	WP_163747861.1	93.023	43	3	0	9	51	3	45	hypothetical protein [Mycobacterium noviomagense]
MTB_ORF_64583:1272041-1272191(-)	WP_139796985.1	93.023	43	3	0	9	51	1	43	hypothetical protein [Mycobacterium malmoense]
MTB_ORF_64583:1272041-1272191(-)	WP_139801883.1	93.023	43	3	0	9	51	1	43	MULTISPECIES: hypothetical protein [Mycobacterium]
MTB_ORF_64583:1272041-1272191(-)	WP_119185005.1	93.023	43	3	0	9	51	1	43	hypothetical protein [Mycobacterium lacus]
MTB_ORF_64583:1272041-1272191(-)	BBZ51425.1	87.234	47	6	0	5	51	4	50	hypothetical protein MHEI_31420 [Mycobacterium heidelbergense]
MTB_ORF_64583:1272041-1272191(-)	WP_020726302.1	90.698	43	4	0	9	51	1	43	MULTISPECIES: hypothetical protein [Mycobacterium]
MTB_ORF_64583:1272041-1272191(-)	SRX94042.1	80.392	51	10	0	1	51	1	51	hypothetical protein MSP7336_02289 [Mycobacterium shimoidei]
MTB_ORF_64583:1272041-1272191(-)	BBX81019.1	74.51	51	13	0	1	51	1	51	hypothetical protein MFLOJ_48060 [Mycobacterium florentinum]
MTB_ORF_64583:1272041-1272191(-)	WP_255564712.1	93.023	43	3	0	9	51	1	43	hypothetical protein [Candidatus Mycobacterium methanotrophicum]
MTB_ORF_64583:1272041-1272191(-)	WP_156903533.1	93.023	43	3	0	9	51	1	43	hypothetical protein [Mycobacterium kansasii]
MTB_ORF_64583:1272041-1272191(-)	KAA8969216.1	90.698	43	4	0	9	51	1	43	MAG: hypothetical protein F6Q13_03720 [Mycobacterium sp.]
MTB_ORF_64583:1272041-1272191(-)	WP_268133182.1	74.51	51	13	0	1	51	1	51	hypothetical protein [Mycobacterium sp. Aquia_216]
MTB_ORF_64583:1272041-1272191(-)	WP_139829016.1	90.698	43	4	0	9	51	1	43	hypothetical protein [Mycobacterium riyadhense]
MTB_ORF_64583:1272041-1272191(-)	WP_156657945.1	90.698	43	4	0	9	51	1	43	hypothetical protein [Mycobacterium kyorinense]
MTB_ORF_64583:1272041-1272191(-)	WP_259593588.1	88.372	43	5	0	9	51	1	43	hypothetical protein [Mycobacterium shottsii]
MTB_ORF_64583:1272041-1272191(-)	WP_169715265.1	78.431	51	11	0	1	51	1	51	hypothetical protein [Mycobacterium fragae]
MTB_ORF_64583:1272041-1272191(-)	WP_142358679.1	90.698	43	4	0	9	51	1	43	hypothetical protein [Mycobacterium heckeshornense]
MTB_ORF_64583:1272041-1272191(-)	GFG74990.1	92.857	42	3	0	9	50	1	42	hypothetical protein MBOT_23550 [Mycobacterium botniense]
MTB_ORF_64583:1272041-1272191(-)	WP_120313685.1	90.698	43	4	0	9	51	1	43	hypothetical protein [Mycobacterium alsense]
MTB_ORF_64583:1272041-1272191(-)	WP_156166572.1	90.698	43	4	0	9	51	1	43	MULTISPECIES: hypothetical protein [Mycobacterium]
MTB_ORF_64583:1272041-1272191(-)	BBX01080.1	78	50	11	0	1	50	1	50	hypothetical protein MMOR_20160 [Mycolicibacterium moriokaense]
MTB_ORF_64583:1272041-1272191(-)	WP_113963728.1	90.698	43	4	0	9	51	1	43	hypothetical protein [Mycobacterium shimoidei]
MTB_ORF_64583:1272041-1272191(-)	UKN42204.1	90.698	43	4	0	9	51	1	43	hypothetical protein MLPF_1443 [Mycobacterium lepromatosis]
MTB_ORF_64583:1272041-1272191(-)	WP_156689060.1	88.372	43	5	0	9	51	1	43	hypothetical protein [Mycobacterium sp. Marseille-P9652]
MTB_ORF_64583:1272041-1272191(-)	BBU21671.1	90.698	43	4	0	9	51	30	72	hypothetical protein MYXE_14600 [Mycobacterium xenopi]
MTB_ORF_64583:1272041-1272191(-)	WP_003920464.1	90.698	43	4	0	9	51	1	43	hypothetical protein [Mycobacterium xenopi]
MTB_ORF_64583:1272041-1272191(-)	MBV8181808.1	84.783	46	7	0	6	51	5	50	MAG: hypothetical protein JO045_24010 [Mycobacterium sp.]
MTB_ORF_64583:1272041-1272191(-)	BBZ12607.1	76.471	51	12	0	1	51	1	51	hypothetical protein MBRA_28020 [Mycobacterium branderi]
MTB_ORF_64583:1272041-1272191(-)	EUA50398.1	90.698	43	4	0	9	51	15	57	hypothetical protein I552_1334 [Mycobacterium xenopi 3993]
MTB_ORF_64583:1272041-1272191(-)	WP_142277073.1	88.372	43	5	0	9	51	1	43	MULTISPECIES: hypothetical protein [Mycobacterium]
MTB_ORF_64583:1272041-1272191(-)	WP_255361745.1	90.698	43	4	0	9	51	1	43	MULTISPECIES: hypothetical protein [Mycobacterium]
MTB_ORF_64583:1272041-1272191(-)	WP_156664649.1	90.698	43	4	0	9	51	1	43	hypothetical protein [Mycobacterium sp. 852002-51057_SCH5723018]
MTB_ORF_64583:1272041-1272191(-)	BAX93985.1	78.431	51	11	0	1	51	1	51	hypothetical protein MSG_03859 [Mycobacterium shigaense]
MTB_ORF_64583:1272041-1272191(-)	WP_139819843.1	88.372	43	5	0	9	51	1	43	hypothetical protein [Mycobacterium fragae]
MTB_ORF_64583:1272041-1272191(-)	WP_108924594.1	88.372	43	5	0	9	51	1	43	hypothetical protein [Mycobacterium montefiorense]
MTB_ORF_64583:1272041-1272191(-)	BBX72451.1	76.471	51	12	0	1	51	1	51	hypothetical protein MSHI_03570 [Mycobacterium shinjukuense]
MTB_ORF_64583:1272041-1272191(-)	WP_264072425.1	90.698	43	4	0	9	51	1	43	hypothetical protein [Mycobacterium palustre]
MTB_ORF_64583:1272041-1272191(-)	WP_156623035.1	86.047	43	6	0	9	51	1	43	MULTISPECIES: hypothetical protein [unclassified Mycobacterium]
MTB_ORF_64583:1272041-1272191(-)	TVS87417.1	88.372	43	5	0	9	51	1	43	hypothetical protein FPZ46_08460 [Mycobacterium helveticum]
MTB_ORF_64583:1272041-1272191(-)	WP_120793715.1	88.372	43	5	0	9	51	1	43	MULTISPECIES: hypothetical protein [Mycobacterium]
MTB_ORF_64583:1272041-1272191(-)	BBX31209.1	74	50	13	0	1	50	1	50	hypothetical protein MMAGJ_04910 [Mycolicibacterium mageritense]
MTB_ORF_64583:1272041-1272191(-)	WP_139027063.1	88.372	43	5	0	9	51	1	43	hypothetical protein [Mycobacterium bohemicum]
MTB_ORF_64583:1272041-1272191(-)	WP_139825349.1	90.698	43	4	0	9	51	1	43	hypothetical protein [Mycobacterium conspicuum]
MTB_ORF_64583:1272041-1272191(-)	WP_165618313.1	76.471	51	12	0	1	51	1	51	hypothetical protein [Mycobacterium talmoniae]
MTB_ORF_64583:1272041-1272191(-)	WP_142282293.1	88.372	43	5	0	9	51	1	43	MULTISPECIES: hypothetical protein [unclassified Mycobacterium]
MTB_ORF_64583:1272041-1272191(-)	WP_231883277.1	76.471	51	12	0	1	51	1	51	hypothetical protein [Mycobacterium leprae]
MTB_ORF_64583:1272041-1272191(-)	WP_116645888.1	88.372	43	5	0	9	51	1	43	hypothetical protein [Mycobacterium kubicae]
MTB_ORF_64583:1272041-1272191(-)	WP_116373965.1	86.047	43	6	0	9	51	1	43	MULTISPECIES: hypothetical protein [Mycobacterium]
MTB_ORF_64583:1272041-1272191(-)	BBX62967.1	76	50	12	0	2	51	15	64	hypothetical protein MSAS_21410 [Mycobacterium saskatchewanense]
MTB_ORF_64583:1272041-1272191(-)	WP_110810410.1	88.095	42	5	0	9	50	1	42	MULTISPECIES: hypothetical protein [Mycobacteriaceae]
MTB_ORF_64583:1272041-1272191(-)	WP_139805246.1	86.047	43	6	0	9	51	1	43	hypothetical protein [Mycobacterium intermedium]
MTB_ORF_64583:1272041-1272191(-)	WP_156767229.1	86.047	43	6	0	9	51	1	43	hypothetical protein [Mycobacterium sp. E796]
MTB_ORF_64583:1272041-1272191(-)	WP_101528271.1	86.047	43	6	0	9	51	1	43	MULTISPECIES: hypothetical protein [Mycobacterium simiae complex]
MTB_ORF_64583:1272041-1272191(-)	RFD24581.1	83.721	43	7	0	9	51	1	43	hypothetical protein MUBE_13495 [Mycobacterium uberis]
MTB_ORF_64583:1272041-1272191(-)	WP_096289721.1	83.721	43	7	0	9	51	1	43	MULTISPECIES: hypothetical protein [Mycobacterium simiae complex]
MTB_ORF_64583:1272041-1272191(-)	BBX11620.1	84.091	44	7	0	6	49	5	48	hypothetical protein MNVM_07010 [Mycobacterium novum]
MTB_ORF_64583:1272041-1272191(-)	ALI28415.1	72	50	14	0	1	50	1	50	hypothetical protein XA26_46150 [Mycolicibacterium fortuitum]
MTB_ORF_64583:1272041-1272191(-)	GFG70420.1	84.091	44	7	0	6	49	5	48	hypothetical protein MSEN_21400 [Mycolicibacter senuensis]
MTB_ORF_64583:1272041-1272191(-)	WP_142272086.1	83.721	43	7	0	9	51	1	43	hypothetical protein [Mycobacterium shinjukuense]
MTB_ORF_64583:1272041-1272191(-)	CDP89779.1	72	50	14	0	1	50	1	50	hypothetical protein BN975_05642 [Mycolicibacterium farcinogenes]
MTB_ORF_64583:1272041-1272191(-)	RUP04227.1	81.395	43	8	0	9	51	1	43	MAG: hypothetical protein EKK34_15345 [Mycobacterium sp.]
MTB_ORF_64583:1272041-1272191(-)	AFP41490.1	80	45	9	0	6	50	5	49	hypothetical protein MSMEI_5046 [Mycolicibacterium smegmatis MC2 155]
MTB_ORF_64583:1272041-1272191(-)	BBX29764.1	80	45	9	0	6	50	5	49	hypothetical protein MALV_48890 [Mycolicibacterium alvei]
MTB_ORF_64583:1272041-1272191(-)	WP_232004843.1	85.714	42	6	0	9	50	7	48	hypothetical protein [Mycobacterium sp. ACS1612]
MTB_ORF_64583:1272041-1272191(-)	BBY34700.1	74.468	47	12	0	3	49	2	48	hypothetical protein MMIN_27610 [Mycolicibacter minnesotensis]
MTB_ORF_64583:1272041-1272191(-)	WP_101953086.1	85.714	42	6	0	9	50	1	42	MULTISPECIES: hypothetical protein [Mycobacteriaceae]
MTB_ORF_64583:1272041-1272191(-)	WP_163724406.1	85.714	42	6	0	9	50	7	48	MULTISPECIES: hypothetical protein [Mycolicibacterium]
MTB_ORF_64583:1272041-1272191(-)	WP_255612804.1	87.805	41	5	0	9	49	1	41	hypothetical protein [Mycolicibacter sp. MYC098]
MTB_ORF_64583:1272041-1272191(-)	WP_090278021.1	85.714	42	6	0	9	50	1	42	MULTISPECIES: hypothetical protein [Mycolicibacterium]
MTB_ORF_64583:1272041-1272191(-)	WP_099038094.1	85.714	42	6	0	9	50	1	42	MULTISPECIES: hypothetical protein [Mycolicibacterium]
MTB_ORF_64583:1272041-1272191(-)	TDY05868.1	72.549	51	14	0	1	51	1	51	hypothetical protein BCL50_2176 [Mycolicibacterium litorale]
MTB_ORF_64583:1272041-1272191(-)	WP_165606474.1	85.714	42	6	0	9	50	8	49	hypothetical protein [Mycolicibacterium celeriflavum]
MTB_ORF_64583:1272041-1272191(-)	WP_260060465.1	86.047	43	6	0	9	51	1	43	hypothetical protein [Mycobacterium paraterrae]
MTB_ORF_64583:1272041-1272191(-)	WP_099539639.1	83.333	42	7	0	9	50	1	42	hypothetical protein [Mycobacterium celatum]
MTB_ORF_64583:1272041-1272191(-)	MBY0443573.1	82.609	46	5	1	9	51	1	46	MAG: hypothetical protein K2Q25_15825 [Mycobacteriaceae bacterium]
MTB_ORF_64583:1272041-1272191(-)	WP_267735743.1	81.395	43	8	0	9	51	1	43	hypothetical protein [Mycobacterium sp. Aquia_213]
MTB_ORF_64583:1272041-1272191(-)	CAA0133195.1	72	50	14	0	1	50	1	50	Uncharacterised protein [Mycolicibacterium vanbaalenii]
MTB_ORF_64583:1272041-1272191(-)	BBZ77312.1	70.588	51	15	0	1	51	1	51	hypothetical protein MANY_26490 [Mycolicibacterium anyangense]
MTB_ORF_64583:1272041-1272191(-)	GFG55382.1	72	50	14	0	1	50	1	50	hypothetical protein MAGR_68230 [Mycolicibacterium agri]
MTB_ORF_64583:1272041-1272191(-)	WP_110798587.1	80.952	42	8	0	9	50	1	42	hypothetical protein [Mycolicibacterium mageritense]
MTB_ORF_64583:1272041-1272191(-)	WP_139826725.1	79.07	43	9	0	9	51	1	43	hypothetical protein [Mycobacterium florentinum]
MTB_ORF_64583:1272041-1272191(-)	AGB25182.1	72	50	14	0	1	50	1	50	hypothetical protein Mycsm_04971 [Mycobacterium sp. JS623]
MTB_ORF_64583:1272041-1272191(-)	WP_013828077.1	85.366	41	6	0	9	49	1	41	MULTISPECIES: hypothetical protein [Mycobacteriaceae]
MTB_ORF_64583:1272041-1272191(-)	PXX08879.1	72	50	14	0	1	50	1	50	hypothetical protein C8E89_107184 [Mycolicibacterium moriokaense]
MTB_ORF_64583:1272041-1272191(-)	BBZ08697.1	70.588	51	15	0	1	51	1	51	hypothetical protein MDOR_28660 [Mycolicibacterium doricum]
MTB_ORF_64583:1272041-1272191(-)	WP_264072926.1	79.07	43	9	0	9	51	1	43	hypothetical protein [Mycobacterium cookii]
MTB_ORF_64583:1272041-1272191(-)	WP_109747025.1	83.333	42	7	0	9	50	1	42	hypothetical protein [Mycolicibacterium elephantis]
MTB_ORF_64583:1272041-1272191(-)	WP_019738104.1	85.366	41	6	0	9	49	1	41	MULTISPECIES: hypothetical protein [Mycolicibacter]
MTB_ORF_64583:1272041-1272191(-)	WP_142280419.1	81.395	43	8	0	9	51	1	43	hypothetical protein [Mycobacterium saskatchewanense]
MTB_ORF_64583:1272041-1272191(-)	WP_255727761.1	83.333	42	7	0	9	50	1	42	hypothetical protein [Mycobacterium sp. IDR2000157661]
MTB_ORF_64583:1272041-1272191(-)	WP_196807869.1	70	50	15	0	1	50	1	50	hypothetical protein [Mycobacterium sp. 141]
MTB_ORF_64583:1272041-1272191(-)	WP_011730366.1	80.952	42	8	0	9	50	1	42	MULTISPECIES: hypothetical protein [Mycolicibacterium]
MTB_ORF_64583:1272041-1272191(-)	WP_090589274.1	80.488	41	8	0	9	49	1	41	hypothetical protein [Mycolicibacterium brumae]
MTB_ORF_64583:1272041-1272191(-)	WP_255361332.1	83.721	43	7	0	9	51	1	43	hypothetical protein [Mycobacterium sp. 1245111.1]
MTB_ORF_64583:1272041-1272191(-)	WP_258173959.1	83.721	43	7	0	9	51	1	43	hypothetical protein [Mycobacterium shigaense]
MTB_ORF_64583:1272041-1272191(-)	WP_263992004.1	81.395	43	8	0	9	51	1	43	hypothetical protein [Mycobacterium bourgelatii]
MTB_ORF_64583:1272041-1272191(-)	SPM41284.1	83.721	43	7	0	9	51	1	43	hypothetical protein MXEN_08337 [Mycobacterium numidiamassiliense]
MTB_ORF_64583:1272041-1272191(-)	WP_165595581.1	83.333	42	7	0	9	50	8	49	hypothetical protein [Mycolicibacterium novocastrense]
MTB_ORF_64583:1272041-1272191(-)	WP_255701582.1	79.07	43	9	0	9	51	1	43	hypothetical protein [Mycobacterium sp. MYCO198283]
MTB_ORF_64583:1272041-1272191(-)	GFH04683.1	70	50	15	0	1	50	1	50	hypothetical protein MHIP_51660 [Mycolicibacterium hippocampi]
MTB_ORF_64583:1272041-1272191(-)	WP_114736995.1	83.333	42	7	0	9	50	1	42	hypothetical protein [Mycolicibacterium moriokaense]
MTB_ORF_64583:1272041-1272191(-)	WP_135427096.1	81.395	43	8	0	9	51	1	43	hypothetical protein [Mycolicibacterium sp. CH28]
MTB_ORF_64583:1272041-1272191(-)	GAY17696.1	68.627	51	16	0	1	51	1	51	hypothetical protein MSZK_44220 [Mycobacterium sp. shizuoka-1]
MTB_ORF_64583:1272041-1272191(-)	WP_110917275.1	83.333	42	7	0	9	50	1	42	MULTISPECIES: hypothetical protein [Mycolicibacterium]
MTB_ORF_64583:1272041-1272191(-)	WP_268953007.1	80.952	42	8	0	9	50	1	42	hypothetical protein [Mycolicibacterium fortuitum]
MTB_ORF_64583:1272041-1272191(-)	WP_090346444.1	83.333	42	7	0	9	50	1	42	MULTISPECIES: hypothetical protein [Mycobacteriaceae]
MTB_ORF_64583:1272041-1272191(-)	WP_267887459.1	82.927	41	7	0	9	49	1	41	hypothetical protein [Mycolicibacter sinensis]
MTB_ORF_64583:1272041-1272191(-)	WP_097939058.1	83.333	42	7	0	9	50	1	42	MULTISPECIES: hypothetical protein [Mycobacteriaceae]
MTB_ORF_64583:1272041-1272191(-)	WP_105341424.1	80.952	42	8	0	9	50	1	42	hypothetical protein [Mycobacterium sp. ITM-2016-00318]
MTB_ORF_64583:1272041-1272191(-)	MBU9766333.1	80.952	42	8	0	9	50	1	42	hypothetical protein FR943_21110 [[Mycobacterium] fortunisiensis]
MTB_ORF_64583:1272041-1272191(-)	WP_095173763.1	82.927	41	7	0	9	49	1	41	hypothetical protein [Mycolicibacter terrae]
MTB_ORF_64583:1272041-1272191(-)	WP_085976635.1	83.333	42	7	0	9	50	1	42	hypothetical protein [Mycobacterium sp. JS623]
MTB_ORF_64583:1272041-1272191(-)	WP_144209529.1	79.07	43	9	0	9	51	1	43	hypothetical protein [Mycobacterium tilburgii]
MTB_ORF_64583:1272041-1272191(-)	WP_255611441.1	82.927	41	7	0	9	49	1	41	hypothetical protein [Mycolicibacter sp. MYC340]
MTB_ORF_64583:1272041-1272191(-)	WP_088305117.1	80.952	42	8	0	9	50	1	42	MULTISPECIES: hypothetical protein [Mycolicibacterium]
MTB_ORF_64583:1272041-1272191(-)	WP_156432744.1	81.395	43	8	0	9	51	1	43	hypothetical protein [Mycobacterium sp. DL592]
MTB_ORF_64583:1272041-1272191(-)	WP_007169068.1	73.913	46	12	0	1	46	1	46	hypothetical protein [Mycobacterium europaeum]
MTB_ORF_64583:1272041-1272191(-)	WP_164673963.1	83.333	42	7	0	9	50	8	49	hypothetical protein [Mycobacterium sp. 852002-51152_SCH6134967]
MTB_ORF_64583:1272041-1272191(-)	WP_264016710.1	82.927	41	7	0	9	49	1	41	hypothetical protein [Mycolicibacter longobardus]
MTB_ORF_64583:1272041-1272191(-)	WP_264065214.1	80.488	41	8	0	9	49	1	41	hypothetical protein [Mycolicibacterium komossense]
MTB_ORF_64583:1272041-1272191(-)	WP_111480998.1	81.395	43	8	0	9	51	1	43	hypothetical protein [Mycobacterium leprae]
MTB_ORF_64583:1272041-1272191(-)	WP_090605576.1	76.744	43	10	0	9	51	1	43	hypothetical protein [Mycobacterium lentiflavum]
MTB_ORF_64583:1272041-1272191(-)	MCB0932698.1	79.07	43	9	0	9	51	8	50	MAG: hypothetical protein KDB71_12465 [Mycobacterium sp.]
MTB_ORF_64583:1272041-1272191(-)	GAS90532.1	68	50	16	0	1	50	1	50	hypothetical protein RMCB_4628 [Mycolicibacterium brisbanense]
MTB_ORF_64583:1272041-1272191(-)	WP_109370879.1	82.927	41	7	0	9	49	1	41	MULTISPECIES: hypothetical protein [Mycolicibacter]
MTB_ORF_64583:1272041-1272191(-)	WP_003882239.1	78.571	42	9	0	9	50	1	42	MULTISPECIES: hypothetical protein [Mycobacteriaceae]
MTB_ORF_64583:1272041-1272191(-)	WP_018598896.1	78.571	42	9	0	9	50	1	42	MULTISPECIES: hypothetical protein [Mycobacteriaceae]
MTB_ORF_64583:1272041-1272191(-)	WP_255374825.1	81.395	43	8	0	9	51	1	43	hypothetical protein [Mycobacterium sp. GA-2829]
MTB_ORF_64583:1272041-1272191(-)	WP_139825783.1	88.372	43	3	1	9	51	1	41	hypothetical protein [Mycobacterium parmense]
MTB_ORF_64583:1272041-1272191(-)	BCI54649.1	70.588	51	15	0	1	51	1	51	hypothetical protein NIIDNTM18_39270 [Mycolicibacterium litorale]
MTB_ORF_64583:1272041-1272191(-)	WP_255341877.1	82.927	41	7	0	9	49	1	41	MULTISPECIES: hypothetical protein [unclassified Mycobacterium]
MTB_ORF_64583:1272041-1272191(-)	WP_260991125.1	80.952	42	8	0	9	50	1	42	hypothetical protein [Mycobacterium sp. CPCC 205710]
MTB_ORF_64583:1272041-1272191(-)	WP_014211881.1	76	50	11	1	1	50	1	49	hypothetical protein [Mycolicibacterium rhodesiae]
MTB_ORF_64583:1272041-1272191(-)	WP_156425258.1	80.952	42	8	0	9	50	1	42	hypothetical protein [Mycobacterium sp. GA-1285]
MTB_ORF_64583:1272041-1272191(-)	BBZ42826.1	88.372	43	3	1	9	51	3	43	hypothetical protein MPRM_01070 [Mycobacterium parmense]
MTB_ORF_64583:1272041-1272191(-)	WP_110775021.1	78.571	42	9	0	9	50	1	42	MULTISPECIES: hypothetical protein [Mycolicibacterium]
MTB_ORF_64583:1272041-1272191(-)	WP_156744606.1	80.952	42	8	0	9	50	1	42	hypothetical protein [Mycobacterium sp. E740]
MTB_ORF_64583:1272041-1272191(-)	WP_256735944.1	83.333	42	7	0	9	50	1	42	hypothetical protein [Mycolicibacterium hippocampi]
MTB_ORF_64583:1272041-1272191(-)	WP_155915856.1	78.571	42	9	0	9	50	1	42	MULTISPECIES: hypothetical protein [Mycobacteriaceae]
MTB_ORF_64583:1272041-1272191(-)	WP_159234564.1	80.952	42	8	0	9	50	1	42	MULTISPECIES: hypothetical protein [Mycolicibacterium]
MTB_ORF_64583:1272041-1272191(-)	WP_255612438.1	80.488	41	8	0	9	49	1	41	MULTISPECIES: hypothetical protein [unclassified Mycolicibacter]
MTB_ORF_64583:1272041-1272191(-)	WP_269436539.1	80.488	41	8	0	9	49	1	41	hypothetical protein [Mycolicibacterium mengxianglii]
MTB_ORF_64583:1272041-1272191(-)	BBY62700.1	74.468	47	12	0	5	51	18	64	hypothetical protein MHEL_09430 [Mycolicibacterium helvum]
MTB_ORF_64583:1272041-1272191(-)	TXI53400.1	79.07	43	9	0	9	51	1	43	MAG: hypothetical protein E6Q57_03620 [Mycobacterium sp.]
MTB_ORF_64583:1272041-1272191(-)	WP_087081818.1	76.19	42	10	0	9	50	1	42	hypothetical protein [Mycobacterium dioxanotrophicus]
MTB_ORF_64583:1272041-1272191(-)	WP_264021249.1	80.952	42	8	0	9	50	1	42	hypothetical protein [Mycolicibacterium pyrenivorans]
MTB_ORF_64583:1272041-1272191(-)	BBY82381.1	75.556	45	11	0	6	50	5	49	hypothetical protein MPUL_35390 [Mycolicibacterium pulveris]
MTB_ORF_64583:1272041-1272191(-)	WP_264296018.1	79.07	43	9	0	9	51	1	43	hypothetical protein [Mycolicibacterium baixiangningiae]
MTB_ORF_64583:1272041-1272191(-)	WP_003875438.1	71.739	46	13	0	1	46	1	46	hypothetical protein [Mycobacterium avium]
MTB_ORF_64583:1272041-1272191(-)	WP_264026427.1	78.049	41	9	0	9	49	1	41	hypothetical protein [Mycolicibacterium insubricum]
MTB_ORF_64583:1272041-1272191(-)	WP_011561444.1	79.07	43	9	0	9	51	1	43	MULTISPECIES: hypothetical protein [Mycolicibacterium]
MTB_ORF_64583:1272041-1272191(-)	WP_109559908.1	80.488	41	8	0	9	49	1	41	hypothetical protein [Mycolicibacter hiberniae]
MTB_ORF_64583:1272041-1272191(-)	WP_264007090.1	79.07	43	9	0	9	51	1	43	hypothetical protein [Mycolicibacterium litorale]
MTB_ORF_64583:1272041-1272191(-)	BBY59605.1	79.07	43	9	0	9	51	3	45	hypothetical protein MSAR_27410 [Mycolicibacterium sarraceniae]
MTB_ORF_64583:1272041-1272191(-)	BBY56831.1	76.087	46	11	0	6	51	5	50	hypothetical protein MKOR_40820 [Mycolicibacillus koreensis]
MTB_ORF_64583:1272041-1272191(-)	WP_005147116.1	79.07	43	9	0	9	51	1	43	MULTISPECIES: hypothetical protein [Mycolicibacterium]
MTB_ORF_64583:1272041-1272191(-)	WP_094478594.1	79.07	43	9	0	9	51	1	43	hypothetical protein [Mycolicibacterium sphagni]
MTB_ORF_64583:1272041-1272191(-)	WP_003888989.1	80.952	42	8	0	9	50	1	42	hypothetical protein [Mycolicibacterium phlei]
MTB_ORF_64583:1272041-1272191(-)	WP_162269101.1	80.952	42	8	0	9	50	8	49	hypothetical protein [Mycolicibacterium phlei]
MTB_ORF_64583:1272041-1272191(-)	WP_163742144.1	70.455	44	13	0	6	49	2	45	hypothetical protein [Mycolicibacterium fallax]
MTB_ORF_64583:1272041-1272191(-)	WP_109470128.1	79.07	43	9	0	9	51	1	43	MULTISPECIES: hypothetical protein [Mycolicibacillus]
MTB_ORF_64583:1272041-1272191(-)	WP_255360373.1	79.07	43	9	0	9	51	1	43	hypothetical protein [Mycobacterium sp. 852013-51886_SCH5428379]
MTB_ORF_64583:1272041-1272191(-)	WP_096312721.1	79.07	43	9	0	9	51	1	43	MULTISPECIES: hypothetical protein [Mycobacteriaceae]
MTB_ORF_64583:1272041-1272191(-)	WP_096867583.1	80.488	41	8	0	9	49	1	41	MULTISPECIES: hypothetical protein [Mycobacteriaceae]
MTB_ORF_64583:1272041-1272191(-)	WP_137144087.1	80.952	42	8	0	9	50	1	42	hypothetical protein [Mycolicibacterium sp. CR10]
MTB_ORF_64583:1272041-1272191(-)	VEG57298.1	71.429	49	14	0	2	50	15	63	Uncharacterised protein [Mycolicibacterium aurum]
MTB_ORF_64583:1272041-1272191(-)	WP_156448235.1	80.952	42	8	0	9	50	1	42	hypothetical protein [Mycobacterium sp. NAZ190054]
MTB_ORF_64583:1272041-1272191(-)	WP_139335136.1	76.19	42	10	0	9	50	1	42	hypothetical protein [Mycobacterium sp. GA-1841]
MTB_ORF_64583:1272041-1272191(-)	WP_257788980.1	78.049	41	9	0	9	49	1	41	hypothetical protein [Mycobacterium sp. MS1601]
MTB_ORF_64583:1272041-1272191(-)	WP_128110767.1	78.571	42	9	0	9	50	1	42	MULTISPECIES: hypothetical protein [Mycolicibacterium]
MTB_ORF_64583:1272041-1272191(-)	TQK28460.1	75	44	11	0	1	44	1	44	hypothetical protein FBY28_1443 [Arthrobacter sp. SLBN-53]
MTB_ORF_64583:1272041-1272191(-)	WP_110807696.1	76.744	43	10	0	9	51	1	43	hypothetical protein [Mycolicibacterium monacense]
MTB_ORF_64583:1272041-1272191(-)	WP_264034565.1	78.049	41	9	0	9	49	1	41	MULTISPECIES: hypothetical protein [Mycolicibacterium]
MTB_ORF_64583:1272041-1272191(-)	WP_099250834.1	76.744	43	10	0	9	51	1	43	hypothetical protein [Mycobacterium sp. shizuoka-1]
MTB_ORF_64583:1272041-1272191(-)	AFM18710.1	80.952	42	8	0	9	50	1	42	hypothetical protein Mycch_3986 [Mycolicibacterium chubuense NBB4]
MTB_ORF_64583:1272041-1272191(-)	BBY75897.1	75.556	45	11	0	6	50	19	63	hypothetical protein MPRF_27960 [Mycolicibacterium parafortuitum]
MTB_ORF_64583:1272041-1272191(-)	WP_265996669.1	76.744	43	10	0	9	51	1	43	MULTISPECIES: hypothetical protein [unclassified Mycobacterium]
MTB_ORF_64583:1272041-1272191(-)	WP_109860276.1	80.952	42	8	0	9	50	1	42	hypothetical protein [Mycolicibacterium aurum]
MTB_ORF_64583:1272041-1272191(-)	WP_003931151.1	78.571	42	9	0	9	50	1	42	hypothetical protein [Mycolicibacterium vaccae]
MTB_ORF_64583:1272041-1272191(-)	WP_255620461.1	78.049	41	9	0	9	49	1	41	hypothetical protein [Mycolicibacter sp. MYC017]
MTB_ORF_64583:1272041-1272191(-)	MBU3749580.1	76.744	43	10	0	9	51	1	43	MAG: hypothetical protein FGM52_03880 [Mycobacterium sp.]
MTB_ORF_64583:1272041-1272191(-)	WP_156670991.1	79.07	43	8	1	9	51	1	42	MULTISPECIES: hypothetical protein [unclassified Mycobacterium]
MTB_ORF_64583:1272041-1272191(-)	KMO67315.1	78.571	42	9	0	9	50	7	48	hypothetical protein MCHLDSM_06564 [Mycolicibacterium chlorophenolicum]
MTB_ORF_64583:1272041-1272191(-)	EKF22739.1	78.571	42	9	0	9	50	8	49	hypothetical protein C731_3255 [Mycolicibacterium hassiacum DSM 44199]
MTB_ORF_64583:1272041-1272191(-)	WP_142254153.1	76.19	42	10	0	9	50	1	42	MULTISPECIES: hypothetical protein [unclassified Mycobacterium]
MTB_ORF_64583:1272041-1272191(-)	WP_222884910.1	78.571	42	9	0	9	50	8	49	hypothetical protein [Mycolicibacterium austroafricanum]
MTB_ORF_64583:1272041-1272191(-)	WP_011781727.1	78.571	42	9	0	9	50	7	48	hypothetical protein [Mycolicibacterium austroafricanum]
MTB_ORF_64583:1272041-1272191(-)	ASL08305.1	72.727	44	12	0	3	46	2	45	hypothetical protein MYCODSM44623_01554 [Mycobacterium intracellulare subsp. chimaera]
MTB_ORF_64583:1272041-1272191(-)	PRC46739.1	80.952	42	8	0	9	50	1	42	hypothetical protein C6A85_88565 [Mycobacterium sp. ITM-2017-0098]
MTB_ORF_64583:1272041-1272191(-)	ORB28100.1	75.556	45	11	0	6	50	19	63	hypothetical protein BST38_21330 [Mycolicibacterium parafortuitum]
MTB_ORF_64583:1272041-1272191(-)	WP_222882528.1	78.571	42	9	0	9	50	8	49	hypothetical protein [Mycolicibacterium austroafricanum]
MTB_ORF_64583:1272041-1272191(-)	WP_109777580.1	78.571	42	9	0	9	50	1	42	MULTISPECIES: hypothetical protein [Mycobacteriaceae]
MTB_ORF_64583:1272041-1272191(-)	PQD99194.1	78.571	42	9	0	9	50	1	42	hypothetical protein CYL16_17320 [Mycobacterium sp. EPG1]
MTB_ORF_64583:1272041-1272191(-)	BBZ32221.1	77.5	40	9	0	6	45	5	44	hypothetical protein MCNF_08260 [Mycolicibacterium confluentis]
MTB_ORF_64583:1272041-1272191(-)	WP_110570787.1	78.571	42	9	0	9	50	1	42	hypothetical protein [Mycolicibacterium hassiacum]
MTB_ORF_64583:1272041-1272191(-)	BBY14023.1	72.727	44	12	0	3	46	2	45	hypothetical protein MMARJ_47630 [Mycobacterium marseillense]
MTB_ORF_64583:1272041-1272191(-)	WP_086008532.1	78.571	42	9	0	9	50	1	42	MULTISPECIES: hypothetical protein [Mycolicibacterium]
MTB_ORF_64583:1272041-1272191(-)	WP_256371175.1	74.419	43	11	0	9	51	1	43	hypothetical protein [Mycobacterium sp. PS03-16]
MTB_ORF_64583:1272041-1272191(-)	WP_123025409.1	78.571	42	9	0	9	50	1	42	hypothetical protein [Mycolicibacterium stellerae]
MTB_ORF_64583:1272041-1272191(-)	WP_152518257.1	76.19	42	10	0	9	50	1	42	MULTISPECIES: hypothetical protein [Mycolicibacterium]
MTB_ORF_64583:1272041-1272191(-)	SCX31839.1	82.051	39	7	0	6	44	5	43	hypothetical protein SAMN02799620_05433 [Mycolicibacterium fluoranthenivorans]
MTB_ORF_64583:1272041-1272191(-)	WP_260754814.1	78.571	42	9	0	9	50	1	42	hypothetical protein [Mycobacterium sp. SMC-8]
MTB_ORF_64583:1272041-1272191(-)	WP_011893017.1	78.571	42	9	0	9	50	1	42	MULTISPECIES: hypothetical protein [Mycolicibacterium]
MTB_ORF_64583:1272041-1272191(-)	BBZ00353.1	73.171	41	11	0	9	49	1	41	hypothetical protein MFAL_38190 [Mycolicibacterium fallax]
MTB_ORF_64583:1272041-1272191(-)	WP_264011340.1	88.889	36	4	0	9	44	1	36	MULTISPECIES: hypothetical protein [Mycobacterium]
MTB_ORF_64583:1272041-1272191(-)	SRX83526.1	78.571	42	9	0	9	50	1	42	hypothetical protein MPP7335_05306 [Mycolicibacterium parafortuitum]
MTB_ORF_64583:1272041-1272191(-)	WP_260156187.1	78.571	42	9	0	9	50	1	42	hypothetical protein [Mycolicibacterium iranicum]
MTB_ORF_64583:1272041-1272191(-)	KKF00665.1	76.19	42	10	0	9	50	22	63	hypothetical protein WN67_17575 [Mycolicibacterium obuense]
MTB_ORF_64583:1272041-1272191(-)	WP_110797964.1	76.19	42	10	0	9	50	1	42	MULTISPECIES: hypothetical protein [Mycobacteriaceae]
MTB_ORF_64583:1272041-1272191(-)	WP_098003940.1	78.571	42	9	0	9	50	1	42	hypothetical protein [Mycolicibacterium duvalii]
MTB_ORF_64583:1272041-1272191(-)	WP_003926170.1	73.81	42	11	0	9	50	1	42	hypothetical protein [Mycolicibacterium thermoresistibile]
MTB_ORF_64583:1272041-1272191(-)	BBY52007.1	72.727	44	12	0	1	44	1	44	hypothetical protein MARA_54750 [Mycolicibacterium arabiense]
MTB_ORF_64583:1272041-1272191(-)	WP_260759932.1	76.19	42	10	0	9	50	1	42	hypothetical protein [Mycobacterium sp. SMC-4]
MTB_ORF_64583:1272041-1272191(-)	WP_109789303.1	78.571	42	9	0	9	50	1	42	hypothetical protein [Mycolicibacterium flavescens]
MTB_ORF_64583:1272041-1272191(-)	BBX15285.1	78.571	42	9	0	9	50	22	63	hypothetical protein MDUV_01450 [Mycolicibacterium duvalii]
MTB_ORF_64583:1272041-1272191(-)	MBU3686840.1	76.744	43	9	1	9	51	1	42	MAG: hypothetical protein FGM25_10625 [Mycobacterium sp.]
MTB_ORF_64583:1272041-1272191(-)	WP_255605412.1	76.19	42	10	0	9	50	1	42	hypothetical protein [Mycolicibacterium xanthum]
MTB_ORF_64583:1272041-1272191(-)	WP_085981634.1	78.947	38	8	0	9	46	1	38	MULTISPECIES: hypothetical protein [Mycobacterium]
MTB_ORF_64583:1272041-1272191(-)	WP_264076871.1	86.111	36	5	0	9	44	1	36	hypothetical protein [Mycolicibacterium arabiense]
MTB_ORF_64583:1272041-1272191(-)	BBY31358.1	70.455	44	13	0	1	44	1	44	hypothetical protein MSEDJ_54540 [Mycolicibacterium sediminis]
MTB_ORF_64583:1272041-1272191(-)	WP_156748082.1	78.947	38	8	0	9	46	1	38	hypothetical protein [Mycobacterium sp. 1465703.0]
MTB_ORF_64583:1272041-1272191(-)	WP_263994516.1	86.111	36	5	0	9	44	1	36	hypothetical protein [Mycobacterium yunnanensis]
MTB_ORF_64583:1272041-1272191(-)	BBX68811.1	78.571	42	8	1	9	50	22	62	hypothetical protein MPSYJ_22720 [Mycolicibacterium psychrotolerans]
MTB_ORF_64583:1272041-1272191(-)	WP_255507324.1	83.333	36	6	0	9	44	1	36	hypothetical protein [Mycobacterium sp. AZCC_0083]
MTB_ORF_64583:1272041-1272191(-)	KAA0080828.1	83.333	36	6	0	9	44	1	36	hypothetical protein CIW52_24220 [Mycolicibacterium sp. P9-64]
MTB_ORF_64583:1272041-1272191(-)	CDO06735.1	79.487	39	8	0	6	44	5	43	hypothetical protein BN977_01528 [Mycolicibacterium cosmeticum]
MTB_ORF_64583:1272041-1272191(-)	ATA27958.1	65.217	46	16	0	1	46	1	46	hypothetical protein MLM_1217 [Mycobacterium lepraemurium]
MTB_ORF_64583:1272041-1272191(-)	WP_264016864.1	78.378	37	8	0	9	45	1	37	hypothetical protein [Mycolicibacterium confluentis]
MTB_ORF_64583:1272041-1272191(-)	WP_155948591.1	83.333	36	6	0	9	44	1	36	hypothetical protein [Mycobacterium sp. URHB0044]
MTB_ORF_64583:1272041-1272191(-)	GAS98004.1	79.487	39	8	0	6	44	5	43	hypothetical protein RMCC_4969 [Mycolicibacterium canariasense]
MTB_ORF_64583:1272041-1272191(-)	WP_156394858.1	78.571	42	8	1	9	50	1	41	hypothetical protein [Mycolicibacterium psychrotolerans]
MTB_ORF_64583:1272041-1272191(-)	WP_087026186.1	83.333	36	6	0	9	44	1	36	hypothetical protein [Mycolicibacterium diernhoferi]
MTB_ORF_64583:1272041-1272191(-)	WP_090363461.1	83.333	36	6	0	9	44	1	36	MULTISPECIES: hypothetical protein [Mycobacteriaceae]
MTB_ORF_64583:1272041-1272191(-)	WP_003878506.1	76.316	38	9	0	9	46	1	38	MULTISPECIES: hypothetical protein [Mycobacterium]
MTB_ORF_64583:1272041-1272191(-)	RAU95613.1	76.316	38	9	0	9	46	1	38	hypothetical protein DQP58_11860 [Mycobacterium colombiense]
MTB_ORF_64583:1272041-1272191(-)	WP_019510862.1	83.333	36	6	0	9	44	1	36	MULTISPECIES: hypothetical protein [Mycolicibacterium]
MTB_ORF_64583:1272041-1272191(-)	TXI40730.1	83.333	36	6	0	9	44	1	36	MAG: hypothetical protein E6Q56_04630 [Mycobacterium sp.]
MTB_ORF_64583:1272041-1272191(-)	WP_095576679.1	76.316	38	9	0	9	46	1	38	MULTISPECIES: hypothetical protein [Mycobacterium avium complex (MAC)]
MTB_ORF_64583:1272041-1272191(-)	WP_140689392.1	83.333	36	6	0	9	44	1	36	hypothetical protein [Mycolicibacterium hodleri]
MTB_ORF_64583:1272041-1272191(-)	BBZ29942.1	80.556	36	7	0	9	44	22	57	hypothetical protein MMAD_42370 [Mycolicibacterium madagascariense]
MTB_ORF_64583:1272041-1272191(-)	WP_109561980.1	73.81	42	11	0	9	50	1	42	hypothetical protein [Mycolicibacillus trivialis]
MTB_ORF_64583:1272041-1272191(-)	WP_255057758.1	80.556	36	7	0	9	44	1	36	hypothetical protein [Mycolicibacterium sp. CAU 1645]
MTB_ORF_64583:1272041-1272191(-)	WP_099046010.1	80.556	36	7	0	9	44	1	36	hypothetical protein [Mycobacterium grossiae]
MTB_ORF_64583:1272041-1272191(-)	WP_105363407.1	80.556	36	7	0	9	44	1	36	MULTISPECIES: hypothetical protein [Mycobacteriaceae]
MTB_ORF_64583:1272041-1272191(-)	WP_126332787.1	72.093	43	11	1	9	51	1	42	hypothetical protein [Mycolicibacterium chitae]
MTB_ORF_64583:1272041-1272191(-)	WP_263992487.1	80.556	36	7	0	9	44	1	36	hypothetical protein [Mycolicibacterium madagascariense]
MTB_ORF_64583:1272041-1272191(-)	MBU3706639.1	80.556	36	7	0	9	44	1	36	MAG: hypothetical protein FGM50_08145 [Mycobacterium sp.]
MTB_ORF_64583:1272041-1272191(-)	WP_142271112.1	80.556	36	7	0	9	44	1	36	MULTISPECIES: hypothetical protein [Mycobacteriaceae]
MTB_ORF_64583:1272041-1272191(-)	WP_020099274.1	77.778	36	8	0	9	44	1	36	MULTISPECIES: hypothetical protein [Mycolicibacterium]
MTB_ORF_64583:1272041-1272191(-)	WP_156655929.1	73.684	38	10	0	9	46	1	38	MULTISPECIES: hypothetical protein [unclassified Mycobacterium]
MTB_ORF_64583:1272041-1272191(-)	WP_149482367.1	77.778	36	8	0	9	44	1	36	hypothetical protein [Mycolicibacterium sp. P1-18]
MTB_ORF_64583:1272041-1272191(-)	WP_264037853.1	77.778	36	8	0	9	44	1	36	hypothetical protein [Mycolicibacterium hodleri]
MTB_ORF_64583:1272041-1272191(-)	WP_264076872.1	77.778	36	8	0	9	44	1	36	hypothetical protein [Mycolicibacterium arabiense]
MTB_ORF_64583:1272041-1272191(-)	WP_255354949.1	72.222	36	10	0	9	44	1	36	MULTISPECIES: hypothetical protein [Mycobacteriaceae]
MTB_ORF_64583:1272041-1272191(-)	PQP57706.1	83.871	31	5	0	9	39	1	31	hypothetical protein C6A87_000000103975, partial [Mycobacterium sp. ITM-2016-00317]
MTB_ORF_64583:1272041-1272191(-)	WP_264002210.1	66.667	36	12	0	9	44	1	36	hypothetical protein [Mycolicibacterium sediminis]
MTB_ORF_64583:1272041-1272191(-)	AFE16087.1	88.462	26	3	0	1	26	1	26	hypothetical protein MRGA327_07180 [Mycobacterium tuberculosis RGTB327]
MTB_ORF_44486:3584994-3585240(-)	AFE14331.1	100	83	0	0	1	83	1	83	hypothetical protein MRGA423_20100 [Mycobacterium tuberculosis RGTB423]
MTB_ORF_44486:3584994-3585240(-)	EQM22439.1	98.387	62	1	0	22	83	1	62	hypothetical protein GuangZ0019_1195 [Mycobacterium tuberculosis GuangZ0019]
MTB_ORF_44486:3584994-3585240(-)	SHV74464.1	48	50	26	0	1	50	1	50	Uncharacterised protein [Mycobacteroides abscessus subsp. abscessus]
MTB_ORF_44486:3584994-3585240(-)	CPZ57995.1	48	50	26	0	1	50	1	50	Uncharacterised protein [Mycobacteroides abscessus]
MTB_ORF_48767:3093698-3093908(-)	EFP18630.1	98.214	56	1	0	7	62	1	56	30S ribosomal protein S15 rpsO [Mycobacterium tuberculosis SUMu003]
MTB_ORF_6022:701938-702759()	AAT90140.1	100	273	0	0	1	273	1	273	IS1536, transposase, truncated [Mycobacterium tuberculosis CDC1551]
MTB_ORF_6022:701938-702759()	CKN51115.1	100	263	0	0	11	273	180	442	truncated IS1536 transposase [Mycobacterium tuberculosis]
MTB_ORF_6022:701938-702759()	COW46299.1	100	258	0	0	16	273	196	453	truncated IS1536 transposase [Mycobacterium tuberculosis]
MTB_ORF_6022:701938-702759()	COV42075.1	100	254	0	0	20	273	1	254	truncated IS1536 transposase [Mycobacterium tuberculosis]
MTB_ORF_6022:701938-702759()	ABQ72337.1	100	247	0	0	27	273	1	247	truncated IS1536 transposase [Mycobacterium tuberculosis H37Ra]
MTB_ORF_6022:701938-702759()	AVE85071.1	99.595	247	1	0	27	273	1	247	transposase [Mycobacterium tuberculosis]
MTB_ORF_6022:701938-702759()	CKO41374.1	99.595	247	1	0	27	273	1	247	truncated IS1536 transposase [Mycobacterium tuberculosis]
MTB_ORF_6022:701938-702759()	CFC63000.1	99.595	247	1	0	27	273	1	247	truncated IS1536 transposase [Mycobacterium tuberculosis]
MTB_ORF_6022:701938-702759()	QOM05317.1	99.595	247	1	0	27	273	1	247	transposase [Mycobacterium tuberculosis]
MTB_ORF_6022:701938-702759()	KAZ13047.1	99.595	247	1	0	27	273	1	247	transposase [Mycobacterium tuberculosis M1389]
MTB_ORF_6022:701938-702759()	BAX39671.1	99.595	247	1	0	27	273	1	247	transposase [Mycobacterium tuberculosis]
MTB_ORF_6022:701938-702759()	CMO71273.1	99.595	247	1	0	27	273	1	247	truncated IS1536 transposase [Mycobacterium tuberculosis]
MTB_ORF_6022:701938-702759()	REA04149.1	99.595	247	1	0	27	273	1	247	transposase [Mycobacterium tuberculosis]
MTB_ORF_6022:701938-702759()	CFI55035.1	99.595	247	1	0	27	273	1	247	truncated IS1536 transposase [Mycobacterium tuberculosis]
MTB_ORF_6022:701938-702759()	SHD67598.1	99.595	247	1	0	27	273	1	247	truncated IS1536 transposase [Mycobacterium tuberculosis]
MTB_ORF_6022:701938-702759()	CMI52043.1	99.595	247	1	0	27	273	1	247	truncated IS1536 transposase [Mycobacterium tuberculosis]
MTB_ORF_6022:701938-702759()	CMQ50509.1	99.595	247	1	0	27	273	1	247	truncated IS1536 transposase [Mycobacterium tuberculosis]
MTB_ORF_6022:701938-702759()	CKP02076.1	99.595	247	1	0	27	273	1	247	truncated IS1536 transposase [Mycobacterium tuberculosis]
MTB_ORF_6022:701938-702759()	CKZ91014.1	99.595	247	1	0	27	273	1	247	truncated IS1536 transposase [Mycobacterium tuberculosis]
MTB_ORF_6022:701938-702759()	CKO41855.1	99.595	247	1	0	27	273	1	247	truncated IS1536 transposase [Mycobacterium tuberculosis]
MTB_ORF_6022:701938-702759()	KAZ11278.1	99.595	247	1	0	27	273	1	247	transposase [Mycobacterium tuberculosis M1381]
MTB_ORF_6022:701938-702759()	CKM14350.1	99.595	247	1	0	27	273	1	247	truncated IS1536 transposase [Mycobacterium tuberculosis]
MTB_ORF_6022:701938-702759()	CKM78969.1	99.595	247	1	0	27	273	1	247	truncated IS1536 transposase [Mycobacterium tuberculosis]
MTB_ORF_6022:701938-702759()	KAL43551.1	99.595	247	1	0	27	273	1	247	transposase [Mycobacterium tuberculosis UT0043]
MTB_ORF_6022:701938-702759()	CKN27139.1	99.595	247	1	0	27	273	1	247	truncated IS1536 transposase [Mycobacterium tuberculosis]
MTB_ORF_6022:701938-702759()	AQO20376.1	99.595	247	1	0	27	273	1	247	transposase [Mycobacterium tuberculosis TRS20]
MTB_ORF_6022:701938-702759()	KBE74323.1	99.595	247	1	0	27	273	1	247	transposase [Mycobacterium tuberculosis H3005]
MTB_ORF_6022:701938-702759()	CFH01612.1	99.595	247	1	0	27	273	1	247	truncated IS1536 transposase [Mycobacterium tuberculosis]
MTB_ORF_6022:701938-702759()	AGL26087.1	99.595	247	1	0	27	273	1	247	truncated IS1536 transposase [Mycobacterium tuberculosis CAS/NITR204]
MTB_ORF_6022:701938-702759()	KAL20360.1	99.595	247	1	0	27	273	1	247	transposase [Mycobacterium tuberculosis KT-0018]
MTB_ORF_6022:701938-702759()	CMJ44079.1	99.595	247	1	0	27	273	1	247	truncated IS1536 transposase [Mycobacterium tuberculosis]
MTB_ORF_6022:701938-702759()	CMO93659.1	99.595	247	1	0	27	273	1	247	truncated IS1536 transposase [Mycobacterium tuberculosis]
MTB_ORF_6022:701938-702759()	KCH40196.1	99.595	247	1	0	27	273	1	247	transposase [Mycobacterium tuberculosis KT-0108]
MTB_ORF_6022:701938-702759()	CKV57024.1	99.595	247	1	0	27	273	1	247	truncated IS1536 transposase [Mycobacterium tuberculosis]
MTB_ORF_6022:701938-702759()	CFA39460.1	99.595	247	1	0	27	273	1	247	truncated IS1536 transposase [Mycobacterium tuberculosis]
MTB_ORF_6022:701938-702759()	CNB27413.1	99.595	247	1	0	27	273	1	247	truncated IS1536 transposase [Mycobacterium tuberculosis]
MTB_ORF_6022:701938-702759()	CFB06341.1	99.595	247	1	0	27	273	1	247	truncated IS1536 transposase [Mycobacterium tuberculosis]
MTB_ORF_6022:701938-702759()	CKO03879.1	99.595	247	1	0	27	273	1	247	truncated IS1536 transposase [Mycobacterium tuberculosis]
MTB_ORF_6022:701938-702759()	CKN27200.1	99.19	247	2	0	27	273	1	247	truncated IS1536 transposase [Mycobacterium tuberculosis]
MTB_ORF_6022:701938-702759()	CKM42881.1	99.19	247	2	0	27	273	1	247	truncated IS1536 transposase [Mycobacterium tuberculosis]
MTB_ORF_6022:701938-702759()	CKM78785.1	99.19	247	2	0	27	273	1	247	truncated IS1536 transposase [Mycobacterium tuberculosis]
MTB_ORF_6022:701938-702759()	CKN40071.1	99.19	247	2	0	27	273	1	247	truncated IS1536 transposase [Mycobacterium tuberculosis]
MTB_ORF_6022:701938-702759()	CKO87433.1	99.19	247	2	0	27	273	1	247	truncated IS1536 transposase [Mycobacterium tuberculosis]
MTB_ORF_6022:701938-702759()	CKT50767.1	99.59	244	1	0	30	273	1	244	truncated IS1536 transposase [Mycobacterium tuberculosis]
MTB_ORF_6022:701938-702759()	CKO40638.1	98.785	247	3	0	27	273	1	247	truncated IS1536 transposase [Mycobacterium tuberculosis]
MTB_ORF_6022:701938-702759()	CKO80383.1	98.785	247	3	0	27	273	1	247	truncated IS1536 transposase [Mycobacterium tuberculosis]
MTB_ORF_6022:701938-702759()	CKQ22246.1	96.356	247	9	0	27	273	1	247	truncated IS1536 transposase [Mycobacterium tuberculosis]
MTB_ORF_6022:701938-702759()	CKQ38760.1	95.951	247	10	0	27	273	1	247	truncated IS1536 transposase [Mycobacterium tuberculosis]
MTB_ORF_6022:701938-702759()	WP_235626162.1	99.167	240	2	0	27	266	1	240	IS607 family element RNA-guided endonuclease TnpB [Mycobacterium tuberculosis]
MTB_ORF_6022:701938-702759()	CFI56291.1	99.576	236	1	0	38	273	1	236	truncated IS1536 transposase [Mycobacterium tuberculosis]
MTB_ORF_6022:701938-702759()	AGL22361.1	95.547	247	11	0	27	273	1	247	transposase [Mycobacterium tuberculosis str. Haarlem/NITR202]
MTB_ORF_6022:701938-702759()	WP_015289175.1	99.58	238	1	0	27	264	1	238	IS607 family element RNA-guided endonuclease TnpB [Mycobacterium canettii]
MTB_ORF_6022:701938-702759()	AUS49665.1	91.339	254	22	0	20	273	1	254	transposase [Mycobacterium tuberculosis]
MTB_ORF_6022:701938-702759()	EFD12154.1	94.068	236	13	1	39	273	3	238	transposase [Mycobacterium tuberculosis T46]
MTB_ORF_6022:701938-702759()	WP_067856818.1	92.405	237	18	0	27	263	1	237	IS607 family element RNA-guided endonuclease TnpB [Mycolicibacterium wolinskyi]
MTB_ORF_6022:701938-702759()	AMC71719.1	99.07	215	2	0	59	273	23	237	transposase [Mycobacterium tuberculosis]
MTB_ORF_6022:701938-702759()	EFD16318.1	100	208	0	0	27	234	1	208	transposase [Mycobacterium tuberculosis CPHL_A]
MTB_ORF_6022:701938-702759()	WP_057331734.1	87.395	238	30	0	27	264	1	238	IS607 family element RNA-guided endonuclease TnpB, partial [Mycobacterium tuberculosis]
MTB_ORF_6022:701938-702759()	WP_031735381.1	87.395	238	30	0	27	264	1	238	IS607 family element RNA-guided endonuclease TnpB, partial [Mycobacterium tuberculosis]
MTB_ORF_6022:701938-702759()	CKM63691.1	87.395	238	30	0	27	264	1	238	transposase [Mycobacterium tuberculosis]
MTB_ORF_6022:701938-702759()	WP_234776390.1	87.395	238	30	0	27	264	1	238	IS607 family element RNA-guided endonuclease TnpB, partial [Mycobacterium tuberculosis]
MTB_ORF_6022:701938-702759()	WP_038437062.1	87.395	238	30	0	27	264	1	238	IS607 family element RNA-guided endonuclease TnpB, partial [Mycobacterium tuberculosis]
MTB_ORF_6022:701938-702759()	WP_083165449.1	88.186	237	28	0	27	263	1	237	IS607 family element RNA-guided endonuclease TnpB [Mycobacterium aquaticum]
MTB_ORF_6022:701938-702759()	KBI31567.1	87.029	239	31	0	27	265	1	239	transposase [Mycobacterium tuberculosis MAL020172]
MTB_ORF_6022:701938-702759()	CKM11146.1	87.395	238	30	0	27	264	1	238	transposase [Mycobacterium tuberculosis]
MTB_ORF_6022:701938-702759()	MBN2872703.1	89.03	237	26	0	27	263	2	238	MAG: IS607 family element transposase accessory protein TnpB, partial [Halothiobacillaceae bacterium]
MTB_ORF_6022:701938-702759()	WP_057131583.1	87.395	238	30	0	27	264	1	238	IS607 family element RNA-guided endonuclease TnpB, partial [Mycobacterium tuberculosis]
MTB_ORF_6022:701938-702759()	SGB31004.1	87.395	238	30	0	27	264	1	238	transposase [Mycobacterium tuberculosis]
MTB_ORF_6022:701938-702759()	WP_052623833.1	87.395	238	30	0	27	264	1	238	IS607 family element RNA-guided endonuclease TnpB, partial [Mycobacterium tuberculosis]
MTB_ORF_6022:701938-702759()	WP_057137904.1	87.395	238	30	0	27	264	1	238	IS607 family element RNA-guided endonuclease TnpB, partial [Mycobacterium tuberculosis]
MTB_ORF_6022:701938-702759()	COU53419.1	87.029	239	31	0	27	265	1	239	transposase [Mycobacterium tuberculosis]
MTB_ORF_6022:701938-702759()	WP_058011067.1	87.395	238	30	0	27	264	1	238	IS607 family element RNA-guided endonuclease TnpB, partial [Mycobacterium tuberculosis]
MTB_ORF_6022:701938-702759()	CKS75918.1	87.395	238	30	0	27	264	1	238	transposase [Mycobacterium tuberculosis]
MTB_ORF_6022:701938-702759()	COV46968.1	87.395	238	30	0	27	264	1	238	transposase [Mycobacterium tuberculosis]
MTB_ORF_6022:701938-702759()	CKM73293.1	87.395	238	30	0	27	264	1	238	transposase [Mycobacterium tuberculosis]
MTB_ORF_6022:701938-702759()	WP_146315423.1	87.395	238	30	0	27	264	1	238	IS607 family element RNA-guided endonuclease TnpB, partial [Mycobacterium tuberculosis]
MTB_ORF_6022:701938-702759()	WP_057349883.1	87.815	238	29	0	27	264	1	238	IS607 family element RNA-guided endonuclease TnpB [Mycobacterium tuberculosis]
MTB_ORF_6022:701938-702759()	CFA23186.1	83.673	245	37	1	27	268	1	245	Putative transposase [Mycobacterium tuberculosis]
MTB_ORF_6022:701938-702759()	CEZ24318.1	87.395	238	30	0	27	264	1	238	transposase [Mycobacterium tuberculosis]
MTB_ORF_6022:701938-702759()	CKO81068.1	87.395	238	30	0	27	264	1	238	transposase [Mycobacterium tuberculosis]
MTB_ORF_6022:701938-702759()	WP_052618875.1	86.975	238	31	0	27	264	1	238	IS607 family element RNA-guided endonuclease TnpB, partial [Mycobacterium tuberculosis]
MTB_ORF_6022:701938-702759()	WP_234716411.1	87.395	238	30	0	27	264	1	238	IS607 family element RNA-guided endonuclease TnpB, partial [Mycobacterium tuberculosis]
MTB_ORF_6022:701938-702759()	COV68968.1	87.395	238	30	0	27	264	1	238	transposase [Mycobacterium tuberculosis]
MTB_ORF_6022:701938-702759()	WP_057313994.1	87.815	238	29	0	27	264	1	238	IS607 family element RNA-guided endonuclease TnpB [Mycobacterium tuberculosis]
MTB_ORF_6022:701938-702759()	WP_151220341.1	86.975	238	31	0	27	264	1	238	IS607 family element RNA-guided endonuclease TnpB, partial [Mycobacterium tuberculosis]
MTB_ORF_6022:701938-702759()	WP_138020870.1	87.395	238	30	0	27	264	1	238	IS607 family element RNA-guided endonuclease TnpB, partial [Mycobacterium tuberculosis]
MTB_ORF_6022:701938-702759()	WP_057375320.1	87.395	238	30	0	27	264	1	238	IS607 family element RNA-guided endonuclease TnpB, partial [Mycobacterium tuberculosis]
MTB_ORF_6022:701938-702759()	WP_151221712.1	86.611	239	32	0	27	265	1	239	IS607 family element RNA-guided endonuclease TnpB, partial [Mycobacterium tuberculosis]
MTB_ORF_6022:701938-702759()	WP_183078129.1	85.772	246	34	1	27	272	1	245	IS607 family element RNA-guided endonuclease TnpB [Mycobacterium tuberculosis]
MTB_ORF_6022:701938-702759()	WP_057343539.1	87.395	238	30	0	27	264	1	238	IS607 family element RNA-guided endonuclease TnpB [Mycobacterium tuberculosis]
MTB_ORF_6022:701938-702759()	CFE36060.1	87.029	239	31	0	27	265	1	239	transposase [Mycobacterium tuberculosis]
MTB_ORF_6022:701938-702759()	WP_058011188.1	86.975	238	31	0	27	264	1	238	IS607 family element RNA-guided endonuclease TnpB, partial [Mycobacterium tuberculosis]
MTB_ORF_6022:701938-702759()	WP_072501013.1	87.395	238	30	0	27	264	1	238	IS607 family element RNA-guided endonuclease TnpB, partial [Mycobacterium tuberculosis]
MTB_ORF_6022:701938-702759()	NLP97945.1	86.975	238	31	0	27	264	1	238	transposase, partial [Mycobacterium tuberculosis]
MTB_ORF_6022:701938-702759()	COV67778.1	87.395	238	30	0	27	264	1	238	transposase [Mycobacterium tuberculosis]
MTB_ORF_6022:701938-702759()	COV88813.1	86.975	238	31	0	27	264	1	238	transposase [Mycobacterium tuberculosis]
MTB_ORF_6022:701938-702759()	WP_024456003.1	87.395	238	30	0	27	264	1	238	IS607 family element RNA-guided endonuclease TnpB, partial [Mycobacterium tuberculosis]
MTB_ORF_6022:701938-702759()	CKO71735.1	86.975	238	31	0	27	264	1	238	transposase [Mycobacterium tuberculosis]
MTB_ORF_6022:701938-702759()	CKS45215.1	86.975	238	31	0	27	264	1	238	transposase [Mycobacterium tuberculosis]
MTB_ORF_6022:701938-702759()	WP_234821807.1	87.395	238	30	0	27	264	1	238	IS607 family element RNA-guided endonuclease TnpB, partial [Mycobacterium tuberculosis]
MTB_ORF_6022:701938-702759()	WP_024457038.1	87.395	238	30	0	27	264	1	238	IS607 family element RNA-guided endonuclease TnpB, partial [Mycobacterium tuberculosis]
MTB_ORF_6022:701938-702759()	WP_024457598.1	87.395	238	30	0	27	264	1	238	IS607 family element RNA-guided endonuclease TnpB, partial [Mycobacterium tuberculosis]
MTB_ORF_6022:701938-702759()	CKQ30013.1	87.395	238	30	0	27	264	1	238	transposase [Mycobacterium tuberculosis]
MTB_ORF_6022:701938-702759()	WP_057348238.1	87.395	238	30	0	27	264	1	238	IS607 family element RNA-guided endonuclease TnpB [Mycobacterium tuberculosis]
MTB_ORF_6022:701938-702759()	WP_235620154.1	87.395	238	30	0	27	264	1	238	IS607 family element RNA-guided endonuclease TnpB, partial [Mycobacterium tuberculosis]
MTB_ORF_6022:701938-702759()	WP_235635544.1	87.395	238	30	0	27	264	1	238	IS607 family element RNA-guided endonuclease TnpB, partial [Mycobacterium tuberculosis]
MTB_ORF_6022:701938-702759()	AIH64566.1	87.395	238	30	0	27	264	1	238	transposase, partial [Mycobacterium tuberculosis]
MTB_ORF_6022:701938-702759()	WP_024458508.1	87.395	238	30	0	27	264	1	238	IS607 family element RNA-guided endonuclease TnpB, partial [Mycobacterium tuberculosis]
MTB_ORF_6022:701938-702759()	WP_075917613.1	87.395	238	30	0	27	264	1	238	IS607 family element RNA-guided endonuclease TnpB [Mycobacterium tuberculosis]
MTB_ORF_6022:701938-702759()	WP_052634778.1	87.395	238	30	0	27	264	1	238	IS607 family element RNA-guided endonuclease TnpB [Mycobacterium tuberculosis]
MTB_ORF_6022:701938-702759()	WP_050186631.1	87.395	238	30	0	27	264	1	238	IS607 family element RNA-guided endonuclease TnpB, partial [Mycobacterium tuberculosis]
MTB_ORF_6022:701938-702759()	WP_024918603.1	87.395	238	30	0	27	264	1	238	IS607 family element RNA-guided endonuclease TnpB, partial [Mycobacterium tuberculosis]
MTB_ORF_6022:701938-702759()	WP_064314152.1	87.395	238	30	0	27	264	1	238	IS607 family element RNA-guided endonuclease TnpB, partial [Mycobacterium tuberculosis]
MTB_ORF_6022:701938-702759()	WP_064792841.1	87.395	238	30	0	27	264	1	238	IS607 family element RNA-guided endonuclease TnpB, partial [Mycobacterium tuberculosis]
MTB_ORF_6022:701938-702759()	WP_052639277.1	87.395	238	30	0	27	264	1	238	IS607 family element RNA-guided endonuclease TnpB, partial [Mycobacterium tuberculosis]
MTB_ORF_6022:701938-702759()	WP_024456323.1	87.395	238	30	0	27	264	1	238	IS607 family element RNA-guided endonuclease TnpB, partial [Mycobacterium tuberculosis]
MTB_ORF_6022:701938-702759()	WP_055377801.1	86.975	238	31	0	27	264	1	238	IS607 family element RNA-guided endonuclease TnpB, partial [Mycobacterium tuberculosis]
MTB_ORF_6022:701938-702759()	WP_057135591.1	87.395	238	30	0	27	264	1	238	IS607 family element RNA-guided endonuclease TnpB [Mycobacterium tuberculosis]
MTB_ORF_6022:701938-702759()	WP_057336536.1	87.395	238	30	0	27	264	1	238	IS607 family element RNA-guided endonuclease TnpB [Mycobacterium tuberculosis]
MTB_ORF_6022:701938-702759()	WP_057363913.1	87.395	238	30	0	27	264	1	238	IS607 family element RNA-guided endonuclease TnpB [Mycobacterium tuberculosis]
MTB_ORF_6022:701938-702759()	WP_031680578.1	87.395	238	30	0	27	264	1	238	IS607 family element RNA-guided endonuclease TnpB [Mycobacterium tuberculosis]
MTB_ORF_6022:701938-702759()	WP_052656221.1	87.395	238	30	0	27	264	1	238	IS607 family element RNA-guided endonuclease TnpB [Mycobacterium tuberculosis]
MTB_ORF_6022:701938-702759()	WP_146390894.1	87.395	238	30	0	27	264	1	238	IS607 family element RNA-guided endonuclease TnpB, partial [Mycobacterium tuberculosis]
MTB_ORF_6022:701938-702759()	WP_146277667.1	87.395	238	30	0	27	264	1	238	IS607 family element RNA-guided endonuclease TnpB, partial [Mycobacterium tuberculosis]
MTB_ORF_6022:701938-702759()	PHO42218.1	87.395	238	30	0	27	264	2	239	transposase [Mycobacterium tuberculosis variant bovis]
MTB_ORF_6022:701938-702759()	CKQ32977.1	87.395	238	30	0	27	264	1	238	transposase [Mycobacterium tuberculosis]
MTB_ORF_6022:701938-702759()	WP_142918396.1	87.395	238	30	0	27	264	1	238	IS607 family element RNA-guided endonuclease TnpB, partial [Mycobacterium tuberculosis]
MTB_ORF_6022:701938-702759()	WP_149890432.1	87.395	238	30	0	27	264	1	238	IS607 family element RNA-guided endonuclease TnpB, partial [Mycobacterium tuberculosis]
MTB_ORF_6022:701938-702759()	COW59877.1	87.395	238	30	0	27	264	1	238	transposase [Mycobacterium tuberculosis]
MTB_ORF_6022:701938-702759()	WP_057339040.1	87.395	238	30	0	27	264	1	238	IS607 family element RNA-guided endonuclease TnpB [Mycobacterium tuberculosis]
MTB_ORF_6022:701938-702759()	WP_175971126.1	84.937	239	36	0	27	265	1	239	IS607 family element RNA-guided endonuclease TnpB, partial [Mycobacterium tuberculosis]
MTB_ORF_6022:701938-702759()	WP_057135359.1	87.395	238	30	0	27	264	1	238	IS607 family element RNA-guided endonuclease TnpB [Mycobacterium tuberculosis]
MTB_ORF_6022:701938-702759()	WP_057341025.1	87.395	238	30	0	27	264	1	238	IS607 family element RNA-guided endonuclease TnpB [Mycobacterium tuberculosis]
MTB_ORF_6022:701938-702759()	CKL97504.1	87.395	238	30	0	27	264	1	238	transposase [Mycobacterium tuberculosis]
MTB_ORF_6022:701938-702759()	WP_193019783.1	87.395	238	30	0	27	264	1	238	IS607 family element RNA-guided endonuclease TnpB [Mycobacterium tuberculosis]
MTB_ORF_6022:701938-702759()	WP_057287797.1	87.395	238	30	0	27	264	1	238	IS607 family element RNA-guided endonuclease TnpB [Mycobacterium tuberculosis]
MTB_ORF_6022:701938-702759()	WP_057330856.1	87.395	238	30	0	27	264	1	238	IS607 family element RNA-guided endonuclease TnpB [Mycobacterium tuberculosis]
MTB_ORF_6022:701938-702759()	CKM57200.1	87.395	238	30	0	27	264	1	238	transposase [Mycobacterium tuberculosis]
MTB_ORF_6022:701938-702759()	CKU54695.1	87.395	238	30	0	27	264	1	238	transposase [Mycobacterium tuberculosis]
MTB_ORF_6022:701938-702759()	WP_055372158.1	87.395	238	30	0	27	264	1	238	IS607 family element RNA-guided endonuclease TnpB [Mycobacterium tuberculosis]
MTB_ORF_6022:701938-702759()	WP_003899482.1	87.395	238	30	0	27	264	1	238	MULTISPECIES: IS607 family element RNA-guided endonuclease TnpB [Mycobacterium tuberculosis complex]
MTB_ORF_6022:701938-702759()	WP_252337922.1	87.395	238	30	0	27	264	1	238	IS607 family element RNA-guided endonuclease TnpB [Mycobacterium tuberculosis]
MTB_ORF_6022:701938-702759()	WP_146314580.1	87.395	238	30	0	27	264	1	238	IS607 family element RNA-guided endonuclease TnpB, partial [Mycobacterium tuberculosis]
MTB_ORF_6022:701938-702759()	WP_070895949.1	87.395	238	30	0	27	264	1	238	IS607 family element RNA-guided endonuclease TnpB [Mycobacterium tuberculosis]
MTB_ORF_6022:701938-702759()	WP_057357615.1	87.395	238	30	0	27	264	1	238	IS607 family element RNA-guided endonuclease TnpB [Mycobacterium tuberculosis]
MTB_ORF_6022:701938-702759()	WP_055368308.1	87.395	238	30	0	27	264	1	238	IS607 family element RNA-guided endonuclease TnpB [Mycobacterium tuberculosis]
MTB_ORF_6022:701938-702759()	WP_019283884.1	87.395	238	30	0	27	264	1	238	IS607 family element RNA-guided endonuclease TnpB [Mycobacterium tuberculosis]
MTB_ORF_6022:701938-702759()	WP_055389792.1	87.395	238	30	0	27	264	1	238	IS607 family element RNA-guided endonuclease TnpB [Mycobacterium tuberculosis]
MTB_ORF_6022:701938-702759()	WP_057357793.1	87.395	238	30	0	27	264	1	238	IS607 family element RNA-guided endonuclease TnpB [Mycobacterium tuberculosis]
MTB_ORF_6022:701938-702759()	WP_055365505.1	87.395	238	30	0	27	264	1	238	IS607 family element RNA-guided endonuclease TnpB [Mycobacterium tuberculosis]
MTB_ORF_6022:701938-702759()	WP_057354948.1	87.395	238	30	0	27	264	1	238	IS607 family element RNA-guided endonuclease TnpB [Mycobacterium tuberculosis]
MTB_ORF_6022:701938-702759()	WP_151068983.1	84.937	239	36	0	27	265	1	239	IS607 family element RNA-guided endonuclease TnpB, partial [Mycobacterium tuberculosis]
MTB_ORF_6022:701938-702759()	WP_015575243.1	87.395	238	30	0	27	264	1	238	IS607 family element RNA-guided endonuclease TnpB [Mycobacterium tuberculosis]
MTB_ORF_6022:701938-702759()	WP_055380060.1	87.395	238	30	0	27	264	1	238	IS607 family element RNA-guided endonuclease TnpB [Mycobacterium tuberculosis]
MTB_ORF_6022:701938-702759()	WP_055366679.1	87.395	238	30	0	27	264	1	238	IS607 family element RNA-guided endonuclease TnpB [Mycobacterium tuberculosis]
MTB_ORF_6022:701938-702759()	WP_146368122.1	87.395	238	30	0	27	264	1	238	IS607 family element RNA-guided endonuclease TnpB, partial [Mycobacterium tuberculosis]
MTB_ORF_6022:701938-702759()	WP_057128699.1	87.395	238	30	0	27	264	1	238	IS607 family element RNA-guided endonuclease TnpB [Mycobacterium tuberculosis]
MTB_ORF_6022:701938-702759()	WP_057375463.1	87.395	238	30	0	27	264	1	238	IS607 family element RNA-guided endonuclease TnpB [Mycobacterium tuberculosis]
MTB_ORF_6022:701938-702759()	WP_057358265.1	87.395	238	30	0	27	264	1	238	IS607 family element RNA-guided endonuclease TnpB [Mycobacterium tuberculosis]
MTB_ORF_6022:701938-702759()	WP_057126013.1	87.395	238	30	0	27	264	1	238	IS607 family element RNA-guided endonuclease TnpB [Mycobacterium tuberculosis]
MTB_ORF_6022:701938-702759()	WP_003909746.1	87.395	238	30	0	27	264	1	238	IS607 family element RNA-guided endonuclease TnpB [Mycobacterium tuberculosis]
MTB_ORF_6022:701938-702759()	CKO66013.1	87.395	238	30	0	27	264	1	238	transposase [Mycobacterium tuberculosis]
MTB_ORF_6022:701938-702759()	WP_057353694.1	87.395	238	30	0	27	264	1	238	IS607 family element RNA-guided endonuclease TnpB [Mycobacterium tuberculosis]
MTB_ORF_6022:701938-702759()	WP_052658544.1	87.395	238	30	0	27	264	1	238	IS607 family element RNA-guided endonuclease TnpB [Mycobacterium tuberculosis]
MTB_ORF_6022:701938-702759()	WP_055377638.1	87.395	238	30	0	27	264	1	238	IS607 family element RNA-guided endonuclease TnpB [Mycobacterium tuberculosis]
MTB_ORF_6022:701938-702759()	WP_057126178.1	87.395	238	30	0	27	264	1	238	IS607 family element RNA-guided endonuclease TnpB [Mycobacterium tuberculosis]
MTB_ORF_6022:701938-702759()	WP_196114016.1	87.395	238	30	0	27	264	1	238	IS607 family element RNA-guided endonuclease TnpB [Mycobacterium tuberculosis]
MTB_ORF_6022:701938-702759()	WP_055353211.1	87.395	238	30	0	27	264	1	238	IS607 family element RNA-guided endonuclease TnpB [Mycobacterium tuberculosis]
MTB_ORF_6022:701938-702759()	WP_057328771.1	87.395	238	30	0	27	264	1	238	IS607 family element RNA-guided endonuclease TnpB [Mycobacterium tuberculosis]
MTB_ORF_6022:701938-702759()	WP_057119625.1	87.395	238	30	0	27	264	1	238	IS607 family element RNA-guided endonuclease TnpB [Mycobacterium tuberculosis]
MTB_ORF_6022:701938-702759()	WP_057343389.1	87.395	238	30	0	27	264	1	238	IS607 family element RNA-guided endonuclease TnpB [Mycobacterium tuberculosis]
MTB_ORF_6022:701938-702759()	WP_057128197.1	87.395	238	30	0	27	264	1	238	IS607 family element RNA-guided endonuclease TnpB [Mycobacterium tuberculosis]
MTB_ORF_6022:701938-702759()	WP_031700310.1	87.395	238	30	0	27	264	1	238	IS607 family element RNA-guided endonuclease TnpB [Mycobacterium tuberculosis]
MTB_ORF_6022:701938-702759()	WP_055377977.1	87.395	238	30	0	27	264	1	238	IS607 family element RNA-guided endonuclease TnpB [Mycobacterium tuberculosis]
MTB_ORF_6022:701938-702759()	WP_016720989.1	84.937	239	36	0	27	265	1	239	IS607 family element RNA-guided endonuclease TnpB, partial [Mycobacterium tuberculosis]
MTB_ORF_6022:701938-702759()	WP_031717732.1	87.395	238	30	0	27	264	1	238	IS607 family element RNA-guided endonuclease TnpB [Mycobacterium tuberculosis]
MTB_ORF_6022:701938-702759()	WP_057369964.1	87.395	238	30	0	27	264	1	238	IS607 family element RNA-guided endonuclease TnpB [Mycobacterium tuberculosis]
MTB_ORF_6022:701938-702759()	WP_057359788.1	87.395	238	30	0	27	264	1	238	IS607 family element RNA-guided endonuclease TnpB [Mycobacterium tuberculosis]
MTB_ORF_6022:701938-702759()	WP_055368962.1	87.395	238	30	0	27	264	1	238	IS607 family element RNA-guided endonuclease TnpB [Mycobacterium tuberculosis]
MTB_ORF_6022:701938-702759()	WP_057288117.1	87.395	238	30	0	27	264	1	238	IS607 family element RNA-guided endonuclease TnpB [Mycobacterium tuberculosis]
MTB_ORF_6022:701938-702759()	WP_057140317.1	87.395	238	30	0	27	264	1	238	IS607 family element RNA-guided endonuclease TnpB [Mycobacterium tuberculosis]
MTB_ORF_6022:701938-702759()	WP_057132153.1	87.395	238	30	0	27	264	1	238	IS607 family element RNA-guided endonuclease TnpB [Mycobacterium tuberculosis]
MTB_ORF_6022:701938-702759()	WP_211669290.1	87.395	238	30	0	27	264	1	238	IS607 family element RNA-guided endonuclease TnpB [Mycobacterium tuberculosis]
MTB_ORF_6022:701938-702759()	WP_044111412.1	86.975	238	31	0	27	264	1	238	IS607 family element RNA-guided endonuclease TnpB, partial [Mycobacterium canettii]
MTB_ORF_6022:701938-702759()	WP_057317922.1	87.395	238	30	0	27	264	1	238	IS607 family element RNA-guided endonuclease TnpB [Mycobacterium tuberculosis]
MTB_ORF_6022:701938-702759()	WP_031751224.1	87.395	238	30	0	27	264	1	238	IS607 family element RNA-guided endonuclease TnpB [Mycobacterium tuberculosis]
MTB_ORF_6022:701938-702759()	WP_057350360.1	87.395	238	30	0	27	264	1	238	IS607 family element RNA-guided endonuclease TnpB [Mycobacterium tuberculosis]
MTB_ORF_6022:701938-702759()	EFD54610.1	87.395	238	30	0	27	264	1	238	transposase [Mycobacterium tuberculosis 02_1987]
MTB_ORF_6022:701938-702759()	WP_057331866.1	84.937	239	36	0	27	265	1	239	IS607 family element RNA-guided endonuclease TnpB, partial [Mycobacterium tuberculosis]
MTB_ORF_6022:701938-702759()	WP_055375657.1	87.395	238	30	0	27	264	1	238	IS607 family element RNA-guided endonuclease TnpB [Mycobacterium tuberculosis]
MTB_ORF_6022:701938-702759()	WP_057141686.1	87.395	238	30	0	27	264	1	238	IS607 family element RNA-guided endonuclease TnpB [Mycobacterium tuberculosis]
MTB_ORF_6022:701938-702759()	WP_234777525.1	87.395	238	30	0	27	264	1	238	IS607 family element RNA-guided endonuclease TnpB [Mycobacterium tuberculosis]
MTB_ORF_6022:701938-702759()	WP_234778035.1	87.395	238	30	0	27	264	1	238	IS607 family element RNA-guided endonuclease TnpB [Mycobacterium tuberculosis]
MTB_ORF_6022:701938-702759()	WP_079367457.1	87.395	238	30	0	27	264	1	238	IS607 family element RNA-guided endonuclease TnpB [Mycobacterium tuberculosis]
MTB_ORF_6022:701938-702759()	WP_057308087.1	87.395	238	30	0	27	264	1	238	IS607 family element RNA-guided endonuclease TnpB [Mycobacterium tuberculosis]
MTB_ORF_6022:701938-702759()	WP_057343615.1	87.395	238	30	0	27	264	1	238	IS607 family element RNA-guided endonuclease TnpB [Mycobacterium tuberculosis]
MTB_ORF_6022:701938-702759()	WP_057342808.1	87.395	238	30	0	27	264	1	238	IS607 family element RNA-guided endonuclease TnpB [Mycobacterium tuberculosis]
MTB_ORF_6022:701938-702759()	WP_055374168.1	87.395	238	30	0	27	264	1	238	IS607 family element RNA-guided endonuclease TnpB [Mycobacterium tuberculosis]
MTB_ORF_6022:701938-702759()	WP_118977334.1	87.395	238	30	0	27	264	1	238	IS607 family element RNA-guided endonuclease TnpB [Mycobacterium tuberculosis]
MTB_ORF_6022:701938-702759()	WP_057343160.1	87.395	238	30	0	27	264	1	238	IS607 family element RNA-guided endonuclease TnpB [Mycobacterium tuberculosis]
MTB_ORF_6022:701938-702759()	WP_055355347.1	87.395	238	30	0	27	264	1	238	IS607 family element RNA-guided endonuclease TnpB [Mycobacterium tuberculosis]
MTB_ORF_6022:701938-702759()	WP_069523498.1	87.395	238	30	0	27	264	1	238	IS607 family element RNA-guided endonuclease TnpB [Mycobacterium tuberculosis]
MTB_ORF_6022:701938-702759()	WP_235627912.1	87.395	238	30	0	27	264	1	238	IS607 family element RNA-guided endonuclease TnpB [Mycobacterium tuberculosis]
MTB_ORF_6022:701938-702759()	WP_234779879.1	87.395	238	30	0	27	264	1	238	IS607 family element RNA-guided endonuclease TnpB [Mycobacterium tuberculosis]
MTB_ORF_6022:701938-702759()	WP_052643054.1	86.975	238	31	0	27	264	1	238	IS607 family element RNA-guided endonuclease TnpB, partial [Mycobacterium tuberculosis]
MTB_ORF_6022:701938-702759()	WP_055369765.1	87.395	238	30	0	27	264	1	238	IS607 family element RNA-guided endonuclease TnpB [Mycobacterium tuberculosis]
MTB_ORF_6022:701938-702759()	WP_050172289.1	87.395	238	30	0	27	264	1	238	IS607 family element RNA-guided endonuclease TnpB [Mycobacterium tuberculosis]
MTB_ORF_6022:701938-702759()	WP_055364767.1	87.395	238	30	0	27	264	1	238	IS607 family element RNA-guided endonuclease TnpB [Mycobacterium tuberculosis]
MTB_ORF_6022:701938-702759()	WP_055352811.1	87.395	238	30	0	27	264	1	238	IS607 family element RNA-guided endonuclease TnpB [Mycobacterium tuberculosis]
MTB_ORF_6022:701938-702759()	WP_052617534.1	87.395	238	30	0	27	264	1	238	IS607 family element RNA-guided endonuclease TnpB [Mycobacterium tuberculosis]
MTB_ORF_6022:701938-702759()	WP_057349770.1	87.395	238	30	0	27	264	1	238	IS607 family element RNA-guided endonuclease TnpB [Mycobacterium tuberculosis]
MTB_ORF_6022:701938-702759()	WP_055375445.1	87.395	238	30	0	27	264	1	238	IS607 family element RNA-guided endonuclease TnpB [Mycobacterium tuberculosis]
MTB_ORF_6022:701938-702759()	WP_057374420.1	87.395	238	30	0	27	264	1	238	IS607 family element RNA-guided endonuclease TnpB [Mycobacterium tuberculosis]
MTB_ORF_6022:701938-702759()	WP_057355906.1	87.395	238	30	0	27	264	1	238	IS607 family element RNA-guided endonuclease TnpB [Mycobacterium tuberculosis]
MTB_ORF_6022:701938-702759()	WP_057359018.1	87.395	238	30	0	27	264	1	238	IS607 family element RNA-guided endonuclease TnpB [Mycobacterium tuberculosis]
MTB_ORF_6022:701938-702759()	WP_050167114.1	87.395	238	30	0	27	264	1	238	IS607 family element RNA-guided endonuclease TnpB [Mycobacterium tuberculosis]
MTB_ORF_6022:701938-702759()	WP_057374240.1	87.395	238	30	0	27	264	1	238	IS607 family element RNA-guided endonuclease TnpB [Mycobacterium tuberculosis]
MTB_ORF_6022:701938-702759()	KBU60112.1	84.583	240	37	0	27	266	1	240	transposase [Mycobacterium tuberculosis NRITLD54]
MTB_ORF_6022:701938-702759()	MBZ4342497.1	86.975	238	31	0	27	264	1	238	IS607 family element transposase accessory protein TnpB [Mycobacterium tuberculosis]
MTB_ORF_6022:701938-702759()	WP_052623696.1	84.937	239	36	0	27	265	1	239	IS607 family element RNA-guided endonuclease TnpB, partial [Mycobacterium tuberculosis]
MTB_ORF_6022:701938-702759()	WP_055354658.1	87.395	238	30	0	27	264	1	238	IS607 family element RNA-guided endonuclease TnpB [Mycobacterium tuberculosis]
MTB_ORF_6022:701938-702759()	CKO67379.1	86.975	238	31	0	27	264	1	238	transposase [Mycobacterium tuberculosis]
MTB_ORF_6022:701938-702759()	REO56350.1	84.937	239	36	0	27	265	1	239	transposase, partial [Mycobacterium tuberculosis]
MTB_ORF_6022:701938-702759()	WP_024459332.1	84.937	239	36	0	27	265	1	239	IS607 family element RNA-guided endonuclease TnpB, partial [Mycobacterium tuberculosis]
MTB_ORF_6022:701938-702759()	WP_053869341.1	86.975	238	31	0	27	264	1	238	IS607 family element RNA-guided endonuclease TnpB, partial [Mycobacterium tuberculosis]
MTB_ORF_6022:701938-702759()	WP_057310777.1	87.395	238	30	0	27	264	1	238	IS607 family element RNA-guided endonuclease TnpB [Mycobacterium tuberculosis]
MTB_ORF_6022:701938-702759()	WP_193018053.1	86.975	238	31	0	27	264	1	238	IS607 family element RNA-guided endonuclease TnpB [Mycobacterium tuberculosis]
MTB_ORF_6022:701938-702759()	WP_159373358.1	87.395	238	30	0	27	264	1	238	IS607 family element RNA-guided endonuclease TnpB [Mycobacterium tuberculosis]
MTB_ORF_6022:701938-702759()	WP_057381059.1	87.395	238	30	0	27	264	1	238	IS607 family element RNA-guided endonuclease TnpB [Mycobacterium tuberculosis]
MTB_ORF_6022:701938-702759()	CMH95231.1	87.395	238	30	0	27	264	1	238	transposase [Mycobacterium tuberculosis]
MTB_ORF_6022:701938-702759()	WP_211669525.1	86.975	238	31	0	27	264	1	238	IS607 family element RNA-guided endonuclease TnpB [Mycobacterium tuberculosis]
MTB_ORF_6022:701938-702759()	WP_096760633.1	87.395	238	30	0	27	264	1	238	IS607 family element RNA-guided endonuclease TnpB [Mycobacterium tuberculosis]
MTB_ORF_6022:701938-702759()	WP_050955594.1	87.395	238	30	0	27	264	1	238	IS607 family element RNA-guided endonuclease TnpB [Mycobacterium tuberculosis]
MTB_ORF_6022:701938-702759()	WP_151066691.1	84.937	239	36	0	27	265	1	239	IS607 family element RNA-guided endonuclease TnpB, partial [Mycobacterium tuberculosis]
MTB_ORF_6022:701938-702759()	WP_052653956.1	84.937	239	36	0	27	265	1	239	IS607 family element RNA-guided endonuclease TnpB, partial [Mycobacterium tuberculosis]
MTB_ORF_6022:701938-702759()	WP_235629020.1	87.395	238	30	0	27	264	1	238	IS607 family element RNA-guided endonuclease TnpB [Mycobacterium tuberculosis]
MTB_ORF_6022:701938-702759()	WP_053869555.1	86.975	238	31	0	27	264	1	238	IS607 family element RNA-guided endonuclease TnpB, partial [Mycobacterium tuberculosis]
MTB_ORF_6022:701938-702759()	KBK39469.1	87.395	238	30	0	27	264	1	238	transposase [Mycobacterium tuberculosis UT0038]
MTB_ORF_6022:701938-702759()	COU93658.1	87.395	238	30	0	27	264	1	238	transposase [Mycobacterium tuberculosis]
MTB_ORF_6022:701938-702759()	WP_072528081.1	86.975	238	31	0	27	264	1	238	IS607 family element RNA-guided endonuclease TnpB, partial [Mycobacterium tuberculosis]
MTB_ORF_6022:701938-702759()	AIH40622.1	84.937	239	36	0	27	265	1	239	transposase, partial [Mycobacterium tuberculosis]
MTB_ORF_6022:701938-702759()	WP_057336173.1	87.395	238	30	0	27	264	1	238	IS607 family element RNA-guided endonuclease TnpB [Mycobacterium tuberculosis]
MTB_ORF_6022:701938-702759()	WP_235620275.1	84.937	239	36	0	27	265	1	239	IS607 family element RNA-guided endonuclease TnpB, partial [Mycobacterium tuberculosis]
MTB_ORF_6022:701938-702759()	WP_193074393.1	86.975	238	31	0	27	264	1	238	IS607 family element RNA-guided endonuclease TnpB [Mycobacterium tuberculosis]
MTB_ORF_6022:701938-702759()	WP_142918449.1	86.975	238	31	0	27	264	1	238	IS607 family element RNA-guided endonuclease TnpB, partial [Mycobacterium tuberculosis]
MTB_ORF_6022:701938-702759()	WP_085701474.1	87.395	238	30	0	27	264	1	238	IS607 family element RNA-guided endonuclease TnpB [Mycobacterium tuberculosis]
MTB_ORF_6022:701938-702759()	WP_057331718.1	85.654	237	34	0	27	263	1	237	IS607 family element RNA-guided endonuclease TnpB, partial [Mycobacterium tuberculosis]
MTB_ORF_6022:701938-702759()	WP_031683501.1	86.975	238	31	0	27	264	1	238	IS607 family element RNA-guided endonuclease TnpB [Mycobacterium tuberculosis]
MTB_ORF_6022:701938-702759()	CKU56791.1	87.395	238	30	0	27	264	1	238	transposase [Mycobacterium tuberculosis]
MTB_ORF_6022:701938-702759()	WP_138021810.1	85.897	234	33	0	27	260	1	234	IS607 family element RNA-guided endonuclease TnpB, partial [Mycobacterium tuberculosis]
MTB_ORF_6022:701938-702759()	WP_052658709.1	84.937	239	36	0	27	265	1	239	IS607 family element RNA-guided endonuclease TnpB, partial [Mycobacterium tuberculosis]
MTB_ORF_6022:701938-702759()	WP_057370822.1	86.975	238	31	0	27	264	1	238	IS607 family element RNA-guided endonuclease TnpB [Mycobacterium tuberculosis]
MTB_ORF_6022:701938-702759()	WP_070900992.1	86.975	238	31	0	27	264	1	238	IS607 family element RNA-guided endonuclease TnpB [Mycobacterium tuberculosis]
MTB_ORF_6022:701938-702759()	WP_031666566.1	86.975	238	31	0	27	264	1	238	IS607 family element RNA-guided endonuclease TnpB [Mycobacterium tuberculosis]
MTB_ORF_6022:701938-702759()	WP_057365560.1	86.975	238	31	0	27	264	1	238	IS607 family element RNA-guided endonuclease TnpB [Mycobacterium tuberculosis]
MTB_ORF_6022:701938-702759()	WP_170700400.1	85.654	237	34	0	27	263	1	237	IS607 family element RNA-guided endonuclease TnpB, partial [Mycobacterium tuberculosis]
MTB_ORF_6022:701938-702759()	WP_003414144.1	86.975	238	31	0	27	264	1	238	IS607 family element RNA-guided endonuclease TnpB [Mycobacterium orygis]
MTB_ORF_6022:701938-702759()	WP_052619788.1	84.937	239	36	0	27	265	1	239	IS607 family element RNA-guided endonuclease TnpB, partial [Mycobacterium tuberculosis]
MTB_ORF_6022:701938-702759()	WP_038437125.1	84.937	239	36	0	27	265	1	239	IS607 family element RNA-guided endonuclease TnpB, partial [Mycobacterium tuberculosis]
MTB_ORF_6022:701938-702759()	WP_070889720.1	86.975	238	31	0	27	264	1	238	IS607 family element RNA-guided endonuclease TnpB [Mycobacterium tuberculosis]
MTB_ORF_6022:701938-702759()	WP_057135962.1	86.975	238	31	0	27	264	1	238	IS607 family element RNA-guided endonuclease TnpB [Mycobacterium tuberculosis]
MTB_ORF_6022:701938-702759()	WP_244749320.1	86.975	238	31	0	27	264	1	238	IS607 family element RNA-guided endonuclease TnpB [Mycobacterium tuberculosis]
MTB_ORF_6022:701938-702759()	WP_077585631.1	86.975	238	31	0	27	264	1	238	IS607 family element RNA-guided endonuclease TnpB [Mycobacterium tuberculosis]
MTB_ORF_6022:701938-702759()	WP_003906908.1	86.975	238	31	0	27	264	1	238	IS607 family element RNA-guided endonuclease TnpB [Mycobacterium tuberculosis]
MTB_ORF_6022:701938-702759()	AIH68949.1	84.937	239	36	0	27	265	1	239	transposase, partial [Mycobacterium tuberculosis]
MTB_ORF_6022:701938-702759()	WP_038434974.1	84.937	239	36	0	27	265	1	239	IS607 family element RNA-guided endonuclease TnpB, partial [Mycobacterium tuberculosis]
MTB_ORF_6022:701938-702759()	WP_057381534.1	86.975	238	31	0	27	264	1	238	IS607 family element RNA-guided endonuclease TnpB [Mycobacterium tuberculosis]
MTB_ORF_6022:701938-702759()	WP_257708544.1	86.975	238	31	0	27	264	1	238	IS607 family element RNA-guided endonuclease TnpB [Mycobacterium tuberculosis]
MTB_ORF_6022:701938-702759()	WP_055357600.1	86.975	238	31	0	27	264	1	238	IS607 family element RNA-guided endonuclease TnpB [Mycobacterium tuberculosis]
MTB_ORF_6022:701938-702759()	WP_016721453.1	84.937	239	36	0	27	265	1	239	IS607 family element RNA-guided endonuclease TnpB, partial [Mycobacterium tuberculosis]
MTB_ORF_6022:701938-702759()	WP_016721017.1	85.654	237	34	0	27	263	1	237	IS607 family element RNA-guided endonuclease TnpB, partial [Mycobacterium tuberculosis]
MTB_ORF_6022:701938-702759()	WP_235628932.1	86.975	238	31	0	27	264	1	238	IS607 family element RNA-guided endonuclease TnpB [Mycobacterium tuberculosis]
MTB_ORF_6022:701938-702759()	WP_096872286.1	86.975	238	31	0	27	264	1	238	IS607 family element RNA-guided endonuclease TnpB [Mycobacterium tuberculosis]
MTB_ORF_6022:701938-702759()	WP_055384230.1	86.975	238	31	0	27	264	1	238	IS607 family element RNA-guided endonuclease TnpB [Mycobacterium tuberculosis]
MTB_ORF_6022:701938-702759()	WP_031704588.1	86.975	238	31	0	27	264	1	238	IS607 family element RNA-guided endonuclease TnpB [Mycobacterium tuberculosis]
MTB_ORF_6022:701938-702759()	WP_031738676.1	86.975	238	31	0	27	264	1	238	IS607 family element RNA-guided endonuclease TnpB [Mycobacterium tuberculosis]
MTB_ORF_6022:701938-702759()	WP_010924577.1	86.975	238	31	0	27	264	1	238	IS607 family element RNA-guided endonuclease TnpB [Mycobacterium tuberculosis]
MTB_ORF_6022:701938-702759()	MBW8710665.1	85.654	237	34	0	27	263	1	237	MAG: transposase, partial [Mycobacterium sp.]
MTB_ORF_6022:701938-702759()	AIH29280.1	85	240	36	0	27	266	1	240	transposase, partial [Mycobacterium tuberculosis]
MTB_ORF_6022:701938-702759()	WP_057352206.1	86.975	238	31	0	27	264	1	238	IS607 family element RNA-guided endonuclease TnpB [Mycobacterium tuberculosis]
MTB_ORF_6022:701938-702759()	WP_052625922.1	86.975	238	31	0	27	264	1	238	IS607 family element RNA-guided endonuclease TnpB [Mycobacterium tuberculosis]
MTB_ORF_6022:701938-702759()	AIH47018.1	85.294	238	35	0	27	264	1	238	transposase, partial [Mycobacterium tuberculosis]
MTB_ORF_6022:701938-702759()	WP_055370534.1	86.975	238	31	0	27	264	1	238	IS607 family element RNA-guided endonuclease TnpB [Mycobacterium tuberculosis]
MTB_ORF_6022:701938-702759()	WP_057321096.1	86.975	238	31	0	27	264	1	238	IS607 family element RNA-guided endonuclease TnpB [Mycobacterium tuberculosis]
MTB_ORF_6022:701938-702759()	WP_052657109.1	86.975	238	31	0	27	264	1	238	IS607 family element RNA-guided endonuclease TnpB [Mycobacterium tuberculosis]
MTB_ORF_6022:701938-702759()	WP_057389703.1	86.975	238	31	0	27	264	1	238	IS607 family element RNA-guided endonuclease TnpB [Mycobacterium tuberculosis]
MTB_ORF_6022:701938-702759()	WP_031726443.1	86.975	238	31	0	27	264	1	238	IS607 family element RNA-guided endonuclease TnpB [Mycobacterium tuberculosis]
MTB_ORF_6022:701938-702759()	WP_057361428.1	86.975	238	31	0	27	264	1	238	IS607 family element RNA-guided endonuclease TnpB [Mycobacterium tuberculosis]
MTB_ORF_6022:701938-702759()	WP_237025644.1	84.937	239	36	0	27	265	1	239	IS607 family element RNA-guided endonuclease TnpB, partial [Mycobacterium tuberculosis]
MTB_ORF_6022:701938-702759()	WP_042916084.1	84.937	239	36	0	27	265	1	239	IS607 family element RNA-guided endonuclease TnpB, partial [Mycobacterium canettii]
MTB_ORF_6022:701938-702759()	WP_140030504.1	86.975	238	31	0	27	264	1	238	IS607 family element RNA-guided endonuclease TnpB [Mycobacterium tuberculosis]
MTB_ORF_6022:701938-702759()	WP_057127798.1	86.975	238	31	0	27	264	1	238	IS607 family element RNA-guided endonuclease TnpB [Mycobacterium tuberculosis]
MTB_ORF_6022:701938-702759()	WP_070894296.1	86.975	238	31	0	27	264	1	238	IS607 family element RNA-guided endonuclease TnpB [Mycobacterium tuberculosis]
MTB_ORF_6022:701938-702759()	WP_057356276.1	86.975	238	31	0	27	264	1	238	IS607 family element RNA-guided endonuclease TnpB [Mycobacterium tuberculosis]
MTB_ORF_6022:701938-702759()	WP_057141284.1	86.975	238	31	0	27	264	1	238	IS607 family element RNA-guided endonuclease TnpB [Mycobacterium tuberculosis]
MTB_ORF_6022:701938-702759()	WP_055373133.1	84.937	239	36	0	27	265	1	239	IS607 family element RNA-guided endonuclease TnpB, partial [Mycobacterium tuberculosis]
MTB_ORF_6022:701938-702759()	WP_234821823.1	84.937	239	36	0	27	265	1	239	IS607 family element RNA-guided endonuclease TnpB, partial [Mycobacterium tuberculosis]
MTB_ORF_6022:701938-702759()	WP_161542698.1	86.975	238	31	0	27	264	1	238	IS607 family element RNA-guided endonuclease TnpB [Mycobacterium tuberculosis]
MTB_ORF_6022:701938-702759()	CKV91465.1	84.937	239	36	0	27	265	1	239	transposase [Mycobacterium tuberculosis]
MTB_ORF_6022:701938-702759()	WP_057335460.1	86.975	238	31	0	27	264	1	238	IS607 family element RNA-guided endonuclease TnpB [Mycobacterium tuberculosis]
MTB_ORF_6022:701938-702759()	WP_030032367.1	84.937	239	36	0	27	265	1	239	IS607 family element RNA-guided endonuclease TnpB, partial [Mycobacterium tuberculosis]
MTB_ORF_6022:701938-702759()	CNV99432.1	86.975	238	31	0	27	264	1	238	transposase [Mycobacterium tuberculosis]
MTB_ORF_6022:701938-702759()	WP_057345143.1	86.975	238	31	0	27	264	1	238	IS607 family element RNA-guided endonuclease TnpB [Mycobacterium tuberculosis]
MTB_ORF_6022:701938-702759()	WP_024457653.1	85.294	238	35	0	27	264	1	238	IS607 family element RNA-guided endonuclease TnpB, partial [Mycobacterium tuberculosis]
MTB_ORF_6022:701938-702759()	WP_052656167.1	84.937	239	36	0	27	265	1	239	IS607 family element RNA-guided endonuclease TnpB, partial [Mycobacterium tuberculosis]
MTB_ORF_6022:701938-702759()	WP_057139395.1	84.937	239	36	0	27	265	1	239	IS607 family element RNA-guided endonuclease TnpB, partial [Mycobacterium tuberculosis]
MTB_ORF_6022:701938-702759()	AGL24376.1	86.975	238	31	0	27	264	1	238	transposase [Mycobacterium tuberculosis str. Haarlem/NITR202]
MTB_ORF_6022:701938-702759()	WP_024458115.1	84.937	239	36	0	27	265	1	239	IS607 family element RNA-guided endonuclease TnpB, partial [Mycobacterium tuberculosis]
MTB_ORF_6022:701938-702759()	WP_055373491.1	84.937	239	36	0	27	265	1	239	IS607 family element RNA-guided endonuclease TnpB, partial [Mycobacterium tuberculosis]
MTB_ORF_6022:701938-702759()	WP_052619997.1	84.583	240	37	0	27	266	1	240	IS607 family element RNA-guided endonuclease TnpB, partial [Mycobacterium tuberculosis]
MTB_ORF_6022:701938-702759()	WP_044081920.1	84.937	239	36	0	27	265	1	239	IS607 family element RNA-guided endonuclease TnpB, partial [Mycobacterium canettii]
MTB_ORF_6022:701938-702759()	WP_031738348.1	84.937	239	36	0	27	265	1	239	IS607 family element RNA-guided endonuclease TnpB, partial [Mycobacterium tuberculosis]
MTB_ORF_6022:701938-702759()	WP_057113776.1	84.583	240	37	0	27	266	1	240	IS607 family element RNA-guided endonuclease TnpB, partial [Mycobacterium tuberculosis]
MTB_ORF_6022:701938-702759()	WP_057366103.1	86.975	238	31	0	27	264	1	238	IS607 family element RNA-guided endonuclease TnpB [Mycobacterium tuberculosis]
MTB_ORF_6022:701938-702759()	WP_016343816.1	86.498	237	32	0	27	263	1	237	IS607 family element RNA-guided endonuclease TnpB [Mycobacteroides abscessus]
MTB_ORF_6022:701938-702759()	WP_062830056.1	86.498	237	32	0	27	263	1	237	IS607 family element RNA-guided endonuclease TnpB [Mycolicibacterium brisbanense]
MTB_ORF_6022:701938-702759()	WP_050388023.1	84.937	239	36	0	27	265	1	239	IS607 family element RNA-guided endonuclease TnpB, partial [Mycobacterium tuberculosis]
MTB_ORF_6022:701938-702759()	WP_024456212.1	84.583	240	37	0	27	266	1	240	IS607 family element RNA-guided endonuclease TnpB, partial [Mycobacterium tuberculosis]
MTB_ORF_6022:701938-702759()	AIH89187.1	84.583	240	37	0	27	266	1	240	transposase, partial [Mycobacterium tuberculosis]
MTB_ORF_6022:701938-702759()	WP_038436530.1	84.583	240	37	0	27	266	1	240	IS607 family element RNA-guided endonuclease TnpB, partial [Mycobacterium tuberculosis]
MTB_ORF_6022:701938-702759()	WP_235628943.1	86.975	238	31	0	27	264	1	238	IS607 family element RNA-guided endonuclease TnpB [Mycobacterium tuberculosis]
MTB_ORF_6022:701938-702759()	WP_016719884.1	84.583	240	37	0	27	266	1	240	IS607 family element RNA-guided endonuclease TnpB, partial [Mycobacterium tuberculosis]
MTB_ORF_6022:701938-702759()	WP_057126844.1	86.975	238	31	0	27	264	1	238	IS607 family element RNA-guided endonuclease TnpB [Mycobacterium tuberculosis]
MTB_ORF_6022:701938-702759()	WP_038434871.1	84.583	240	37	0	27	266	1	240	IS607 family element RNA-guided endonuclease TnpB, partial [Mycobacterium tuberculosis]
MTB_ORF_6022:701938-702759()	WP_115925135.1	86.555	238	32	0	27	264	1	238	IS607 family element RNA-guided endonuclease TnpB [Mycobacterium tuberculosis]
MTB_ORF_6022:701938-702759()	WP_230022385.1	86.92	237	31	0	27	263	1	237	IS607 family element RNA-guided endonuclease TnpB [Mycolicibacterium mageritense]
MTB_ORF_6022:701938-702759()	REO42983.1	84.937	239	36	0	27	265	1	239	transposase, partial [Mycobacterium tuberculosis]
MTB_ORF_6022:701938-702759()	WP_142918398.1	84.937	239	36	0	27	265	1	239	IS607 family element RNA-guided endonuclease TnpB, partial [Mycobacterium tuberculosis]
MTB_ORF_6022:701938-702759()	WP_112741566.1	86.975	238	31	0	27	264	1	238	IS607 family element RNA-guided endonuclease TnpB [Mycobacterium tuberculosis]
MTB_ORF_6022:701938-702759()	AGL29316.1	85.294	238	35	0	27	264	1	238	transposase [Mycobacterium tuberculosis CAS/NITR204]
MTB_ORF_6022:701938-702759()	MBZ4316336.1	86.975	238	31	0	27	264	1	238	IS607 family element transposase accessory protein TnpB [Mycobacterium tuberculosis]
MTB_ORF_6022:701938-702759()	WP_052626047.1	84.583	240	37	0	27	266	1	240	IS607 family element RNA-guided endonuclease TnpB, partial [Mycobacterium tuberculosis]
MTB_ORF_6022:701938-702759()	CKO36361.1	84.583	240	37	0	27	266	1	240	Putative transposase [Mycobacterium tuberculosis]
MTB_ORF_6022:701938-702759()	WP_070902985.1	86.555	238	32	0	27	264	1	238	IS607 family element RNA-guided endonuclease TnpB [Mycobacterium tuberculosis]
MTB_ORF_6022:701938-702759()	CKO97154.1	84.583	240	37	0	27	266	1	240	Putative transposase [Mycobacterium tuberculosis]
MTB_ORF_6022:701938-702759()	CFJ25957.1	85.294	238	35	0	27	264	1	238	Putative transposase [Mycobacterium tuberculosis]
MTB_ORF_6022:701938-702759()	CKO32915.1	84.583	240	37	0	27	266	1	240	Putative transposase [Mycobacterium tuberculosis]
MTB_ORF_6022:701938-702759()	WP_161476068.1	84.167	240	38	0	27	266	1	240	IS607 family element RNA-guided endonuclease TnpB, partial [Mycobacterium tuberculosis]
MTB_ORF_6022:701938-702759()	WP_057354164.1	85.294	238	35	0	27	264	1	238	IS607 family element RNA-guided endonuclease TnpB, partial [Mycobacterium tuberculosis]
MTB_ORF_6022:701938-702759()	CKM46633.1	84.583	240	37	0	27	266	1	240	Putative transposase [Mycobacterium tuberculosis]
MTB_ORF_6022:701938-702759()	WP_042914588.1	86.555	238	32	0	27	264	1	238	IS607 family element RNA-guided endonuclease TnpB, partial [Mycobacterium canettii]
MTB_ORF_6022:701938-702759()	WP_042915637.1	84.583	240	37	0	27	266	1	240	IS607 family element RNA-guided endonuclease TnpB, partial [Mycobacterium canettii]
MTB_ORF_6022:701938-702759()	CFC53869.1	84.583	240	37	0	27	266	1	240	Putative transposase [Mycobacterium tuberculosis]
MTB_ORF_6022:701938-702759()	WP_070902085.1	87.029	239	30	1	27	264	1	239	IS607 family element RNA-guided endonuclease TnpB [Mycobacterium tuberculosis]
MTB_ORF_6022:701938-702759()	CFA83586.1	84.583	240	37	0	27	266	1	240	Putative transposase [Mycobacterium tuberculosis]
MTB_ORF_6022:701938-702759()	CKN11797.1	84.937	239	36	0	27	265	1	239	Putative transposase [Mycobacterium tuberculosis]
MTB_ORF_6022:701938-702759()	WP_070893061.1	86.975	238	31	0	27	264	1	238	IS607 family element RNA-guided endonuclease TnpB [Mycobacterium tuberculosis]
MTB_ORF_6022:701938-702759()	CFA02444.1	84.583	240	37	0	27	266	1	240	Putative transposase [Mycobacterium tuberculosis]
MTB_ORF_6022:701938-702759()	CKZ69107.1	84.937	239	36	0	27	265	1	239	Putative transposase [Mycobacterium tuberculosis]
MTB_ORF_6022:701938-702759()	WP_024455992.1	84.583	240	37	0	27	266	1	240	IS607 family element RNA-guided endonuclease TnpB, partial [Mycobacterium tuberculosis]
MTB_ORF_6022:701938-702759()	AJP78001.1	84.937	239	36	0	27	265	1	239	transposase [Mycobacterium tuberculosis]
MTB_ORF_6022:701938-702759()	WP_044081565.1	84.583	240	37	0	27	266	1	240	IS607 family element RNA-guided endonuclease TnpB, partial [Mycobacterium canettii]
MTB_ORF_6022:701938-702759()	KAM59348.1	84.937	239	36	0	27	265	2	240	transposase [Mycobacterium tuberculosis TKK_05SA_0020]
MTB_ORF_6022:701938-702759()	CKN24194.1	84.937	239	36	0	27	265	1	239	Putative transposase [Mycobacterium tuberculosis]
MTB_ORF_6022:701938-702759()	CMN92363.1	84.937	239	36	0	27	265	1	239	Putative transposase [Mycobacterium tuberculosis]
MTB_ORF_6022:701938-702759()	CKM51435.1	84.937	239	36	0	27	265	1	239	Putative transposase [Mycobacterium tuberculosis]
MTB_ORF_6022:701938-702759()	CMN68727.1	84.937	239	36	0	27	265	1	239	Putative transposase [Mycobacterium tuberculosis]
MTB_ORF_6022:701938-702759()	CKQ38477.1	84.937	239	36	0	27	265	1	239	Putative transposase [Mycobacterium tuberculosis]
MTB_ORF_6022:701938-702759()	CKM47451.1	84.937	239	36	0	27	265	1	239	Putative transposase [Mycobacterium tuberculosis]
MTB_ORF_6022:701938-702759()	TFB22193.1	85.294	238	35	0	27	264	1	238	transposase [Mycobacterium tuberculosis]
MTB_ORF_6022:701938-702759()	CKO55384.1	84.937	239	36	0	27	265	1	239	Putative transposase [Mycobacterium tuberculosis]
MTB_ORF_6022:701938-702759()	CLM58572.1	84.937	239	36	0	27	265	1	239	Putative transposase [Mycobacterium tuberculosis]
MTB_ORF_6022:701938-702759()	CKR97836.1	84.937	239	36	0	27	265	1	239	Putative transposase [Mycobacterium tuberculosis]
MTB_ORF_6022:701938-702759()	CLS94847.1	84.937	239	36	0	27	265	1	239	Putative transposase [Mycobacterium tuberculosis]
MTB_ORF_6022:701938-702759()	WP_052630301.1	86.975	238	31	0	27	264	1	238	IS607 family element RNA-guided endonuclease TnpB [Mycobacterium tuberculosis]
MTB_ORF_6022:701938-702759()	TPD50422.1	84.937	239	36	0	27	265	1	239	transposase [Mycobacterium orygis]
MTB_ORF_6022:701938-702759()	RYA08462.1	84.937	239	36	0	27	265	1	239	transposase [Mycobacterium tuberculosis]
MTB_ORF_6022:701938-702759()	CKL75655.1	84.937	239	36	0	27	265	1	239	Putative transposase [Mycobacterium tuberculosis]
MTB_ORF_6022:701938-702759()	CKT63993.1	84.937	239	36	0	27	265	1	239	Putative transposase [Mycobacterium tuberculosis]
MTB_ORF_6022:701938-702759()	KAN49113.1	84.937	239	36	0	27	265	2	240	transposase [Mycobacterium tuberculosis 2089HD]
MTB_ORF_6022:701938-702759()	CMT84512.1	84.937	239	36	0	27	265	1	239	Putative transposase [Mycobacterium tuberculosis]
MTB_ORF_6022:701938-702759()	REL49397.1	84.937	239	36	0	27	265	1	239	transposase [Mycobacterium tuberculosis]
MTB_ORF_6022:701938-702759()	SGL17388.1	84.937	239	36	0	27	265	1	239	transposase [Mycobacterium tuberculosis]
MTB_ORF_6022:701938-702759()	WP_052658505.1	84.583	240	37	0	27	266	1	240	IS607 family element RNA-guided endonuclease TnpB, partial [Mycobacterium tuberculosis]
MTB_ORF_6022:701938-702759()	KAZ49169.1	85.294	238	35	0	27	264	2	239	transposase [Mycobacterium tuberculosis M1416]
MTB_ORF_6022:701938-702759()	CKM90982.1	85.294	238	35	0	27	264	1	238	Putative transposase [Mycobacterium tuberculosis]
MTB_ORF_6022:701938-702759()	ABR08186.1	84.937	239	36	0	27	265	1	239	transposase [Mycobacterium tuberculosis F11]
MTB_ORF_6022:701938-702759()	KBG96865.1	84.937	239	36	0	27	265	2	240	transposase [Mycobacterium tuberculosis variant africanum MAL010120]
MTB_ORF_6022:701938-702759()	AAK48302.1	84.937	239	36	0	27	265	2	240	IS1537, transposase [Mycobacterium tuberculosis CDC1551]
MTB_ORF_6022:701938-702759()	KCQ23797.1	84.937	239	36	0	27	265	2	240	transposase [Mycobacterium tuberculosis BTB11-027]
MTB_ORF_6022:701938-702759()	CKM55334.1	85.654	237	34	0	27	263	1	237	transposase [Mycobacterium tuberculosis]
MTB_ORF_6022:701938-702759()	CMA19608.1	84.937	239	36	0	27	265	1	239	Putative transposase [Mycobacterium tuberculosis]
MTB_ORF_6022:701938-702759()	CFB02956.1	84.937	239	36	0	27	265	1	239	Putative transposase [Mycobacterium tuberculosis]
MTB_ORF_6022:701938-702759()	CKP02405.1	84.937	239	36	0	27	265	1	239	Putative transposase [Mycobacterium tuberculosis]
MTB_ORF_6022:701938-702759()	CKO57322.1	84.937	239	36	0	27	265	1	239	Putative transposase [Mycobacterium tuberculosis]
MTB_ORF_6022:701938-702759()	CLT09213.1	84.937	239	36	0	27	265	1	239	Putative transposase [Mycobacterium tuberculosis]
MTB_ORF_6022:701938-702759()	CMT59489.1	84.937	239	36	0	27	265	1	239	Putative transposase [Mycobacterium tuberculosis]
MTB_ORF_6022:701938-702759()	CKP88588.1	84.937	239	36	0	27	265	1	239	Putative transposase [Mycobacterium tuberculosis]
MTB_ORF_6022:701938-702759()	KAL05521.1	84.937	239	36	0	27	265	2	240	transposase [Mycobacterium tuberculosis UT0026]
MTB_ORF_6022:701938-702759()	AMC44169.1	84.937	239	36	0	27	265	1	239	transposase [Mycobacterium tuberculosis]
MTB_ORF_6022:701938-702759()	CKV86997.1	84.937	239	36	0	27	265	1	239	Putative transposase [Mycobacterium tuberculosis]
MTB_ORF_6022:701938-702759()	MCN4240964.1	84.937	239	36	0	27	265	1	239	transposase [Mycobacterium tuberculosis]
MTB_ORF_6022:701938-702759()	CKO05626.1	84.937	239	36	0	27	265	1	239	Putative transposase [Mycobacterium tuberculosis]
MTB_ORF_6022:701938-702759()	WP_044080088.1	86.134	238	33	0	27	264	1	238	IS607 family element RNA-guided endonuclease TnpB, partial [Mycobacterium canettii]
MTB_ORF_6022:701938-702759()	WP_014000364.1	86.134	238	33	0	27	264	1	238	IS607 family element RNA-guided endonuclease TnpB [Mycobacterium canettii]
MTB_ORF_6022:701938-702759()	CFB78101.1	84.937	239	36	0	27	265	1	239	Putative transposase [Mycobacterium tuberculosis]
MTB_ORF_6022:701938-702759()	AQP09782.1	84.937	239	36	0	27	265	1	239	transposase [Mycobacterium tuberculosis 1821ADB45]
MTB_ORF_6022:701938-702759()	AIQ10482.1	84.937	239	36	0	27	265	1	239	transposase [Mycobacterium tuberculosis]
MTB_ORF_6022:701938-702759()	EFD11424.1	84.937	239	36	0	27	265	2	240	transposase [Mycobacterium tuberculosis T46]
MTB_ORF_6022:701938-702759()	KBG71443.1	84.937	239	36	0	27	265	2	240	transposase [Mycobacterium tuberculosis MAL010106]
MTB_ORF_6022:701938-702759()	AMC92326.1	84.937	239	36	0	27	265	1	239	transposase [Mycobacterium tuberculosis]
MTB_ORF_6022:701938-702759()	WP_010886182.1	84.937	239	36	0	27	265	2	240	IS607 family element RNA-guided endonuclease TnpB [Mycobacterium tuberculosis]
MTB_ORF_6022:701938-702759()	KCT12247.1	84.937	239	36	0	27	265	2	240	transposase [Mycobacterium tuberculosis XTB13-119]
MTB_ORF_6022:701938-702759()	CKO13311.1	84.937	239	36	0	27	265	1	239	Putative transposase [Mycobacterium tuberculosis]
MTB_ORF_6022:701938-702759()	KAR73869.1	84.937	239	36	0	27	265	2	240	transposase [Mycobacterium tuberculosis TKK_03_0050]
MTB_ORF_6022:701938-702759()	KCM12719.1	84.937	239	36	0	27	265	2	240	transposase [Mycobacterium tuberculosis TB_RSA184]
MTB_ORF_6022:701938-702759()	WP_230871629.1	86.555	238	32	0	27	264	1	238	IS607 family element RNA-guided endonuclease TnpB [Mycobacterium canettii]
MTB_ORF_6022:701938-702759()	CKO28574.1	84.937	239	36	0	27	265	1	239	Putative transposase [Mycobacterium tuberculosis]
MTB_ORF_6022:701938-702759()	WP_230870083.1	86.555	238	32	0	27	264	1	238	IS607 family element RNA-guided endonuclease TnpB [Mycobacterium canettii]
MTB_ORF_6022:701938-702759()	WP_243460476.1	86.555	238	32	0	27	264	1	238	IS607 family element RNA-guided endonuclease TnpB [Mycobacterium canettii]
MTB_ORF_6022:701938-702759()	KBE90571.1	84.937	239	36	0	27	265	2	240	transposase [Mycobacterium tuberculosis H2463]
MTB_ORF_6022:701938-702759()	CFH21410.1	84.937	239	36	0	27	265	1	239	Putative transposase [Mycobacterium tuberculosis]
MTB_ORF_6022:701938-702759()	CMO56110.1	84.937	239	36	0	27	265	1	239	Putative transposase [Mycobacterium tuberculosis]
MTB_ORF_6022:701938-702759()	CKU64650.1	84.937	239	36	0	27	265	1	239	Putative transposase [Mycobacterium tuberculosis]
MTB_ORF_6022:701938-702759()	CLM53081.1	84.937	239	36	0	27	265	1	239	Putative transposase [Mycobacterium tuberculosis]
MTB_ORF_6022:701938-702759()	CME51119.1	84.937	239	36	0	27	265	1	239	Putative transposase [Mycobacterium tuberculosis]
MTB_ORF_6022:701938-702759()	CKM12361.1	84.937	239	36	0	27	265	1	239	Putative transposase [Mycobacterium tuberculosis]
MTB_ORF_6022:701938-702759()	WP_203037529.1	86.555	238	32	0	27	264	1	238	IS607 family element RNA-guided endonuclease TnpB [Mycobacterium canettii]
MTB_ORF_6022:701938-702759()	WP_239657110.1	86.076	237	33	0	27	263	1	237	IS607 family element RNA-guided endonuclease TnpB [Mycobacterium riyadhense]
MTB_ORF_6022:701938-702759()	WP_239656322.1	86.076	237	33	0	27	263	1	237	IS607 family element RNA-guided endonuclease TnpB [Mycobacterium riyadhense]
MTB_ORF_6022:701938-702759()	KAL05716.1	85.294	238	35	0	27	264	2	239	transposase [Mycobacterium tuberculosis UT0046]
MTB_ORF_6022:701938-702759()	CKU25720.1	84.937	239	36	0	27	265	1	239	Putative transposase [Mycobacterium tuberculosis]
MTB_ORF_6022:701938-702759()	AMC57323.1	85.294	238	35	0	27	264	1	238	transposase [Mycobacterium tuberculosis variant bovis]
MTB_ORF_6022:701938-702759()	KCN53104.1	85.294	238	35	0	27	264	1	238	transposase [Mycobacterium tuberculosis BTB06-467]
MTB_ORF_6022:701938-702759()	WP_239655217.1	86.076	237	33	0	27	263	1	237	IS607 family element RNA-guided endonuclease TnpB [Mycobacterium riyadhense]
MTB_ORF_6022:701938-702759()	WP_024918641.1	85.654	237	34	0	27	263	1	237	IS607 family element RNA-guided endonuclease TnpB, partial [Mycobacterium tuberculosis]
MTB_ORF_6022:701938-702759()	CNW52840.1	86.555	238	32	0	27	264	1	238	transposase [Mycobacterium tuberculosis]
MTB_ORF_6022:701938-702759()	CMD06554.1	84.937	239	36	0	27	265	1	239	Putative transposase [Mycobacterium tuberculosis]
MTB_ORF_6022:701938-702759()	AGL25366.1	84.937	239	36	0	27	265	2	240	transposase [Mycobacterium tuberculosis str. Haarlem/NITR202]
MTB_ORF_6022:701938-702759()	CKQ38747.1	85.654	237	34	0	27	263	1	237	transposase [Mycobacterium tuberculosis]
MTB_ORF_6022:701938-702759()	KBE66793.1	85.294	238	35	0	27	264	2	239	transposase [Mycobacterium tuberculosis H3004]
MTB_ORF_6022:701938-702759()	WP_023642852.1	86.555	238	32	0	27	264	1	238	IS607 family element RNA-guided endonuclease TnpB [Mycobacterium tuberculosis]
MTB_ORF_6022:701938-702759()	CNU67438.1	86.555	238	32	0	27	264	1	238	transposase [Mycobacterium tuberculosis]
MTB_ORF_6022:701938-702759()	OPF80775.1	84.519	239	37	0	27	265	2	240	transposase [Mycobacterium tuberculosis variant bovis]
MTB_ORF_6022:701938-702759()	CKM05441.1	85.654	237	34	0	27	263	1	237	transposase [Mycobacterium tuberculosis]
MTB_ORF_6022:701938-702759()	CMQ42918.1	85.654	237	34	0	27	263	1	237	transposase [Mycobacterium tuberculosis]
MTB_ORF_6022:701938-702759()	CKM29213.1	84.519	239	37	0	27	265	1	239	Putative transposase [Mycobacterium tuberculosis]
MTB_ORF_6022:701938-702759()	KCN30051.1	84.937	239	36	0	27	265	2	240	transposase [Mycobacterium tuberculosis BTB05-371]
MTB_ORF_6022:701938-702759()	CKM67128.1	85.654	237	34	0	27	263	1	237	transposase [Mycobacterium tuberculosis]
MTB_ORF_6022:701938-702759()	CLQ72387.1	84.519	239	37	0	27	265	1	239	Putative transposase [Mycobacterium tuberculosis]
MTB_ORF_6022:701938-702759()	COT87319.1	84.519	239	37	0	27	265	1	239	Putative transposase [Mycobacterium tuberculosis]
MTB_ORF_6022:701938-702759()	CKM13863.1	84.519	239	37	0	27	265	1	239	Putative transposase [Mycobacterium tuberculosis]
MTB_ORF_6022:701938-702759()	CNC44127.1	84.519	239	37	0	27	265	2	240	Putative transposase [Mycobacterium tuberculosis]
MTB_ORF_6022:701938-702759()	WP_079614727.1	87.764	237	29	0	27	263	1	237	IS607 family element RNA-guided endonuclease TnpB [Mycobacteroides abscessus]
MTB_ORF_6022:701938-702759()	COV18412.1	85.654	237	34	0	27	263	1	237	transposase [Mycobacterium tuberculosis]
MTB_ORF_6022:701938-702759()	WP_146315429.1	85.654	237	34	0	27	263	1	237	IS607 family element RNA-guided endonuclease TnpB, partial [Mycobacterium tuberculosis]
MTB_ORF_6022:701938-702759()	CMK99187.1	84.519	239	37	0	27	265	1	239	Putative transposase [Mycobacterium tuberculosis]
MTB_ORF_6022:701938-702759()	WP_067395308.1	86.076	237	33	0	27	263	1	237	MULTISPECIES: IS607 family element RNA-guided endonuclease TnpB [Mycolicibacterium]
MTB_ORF_6022:701938-702759()	MBS4727559.1	86.076	237	33	0	27	263	1	237	IS607 family element transposase accessory protein TnpB [Mycobacterium sp. SM1]
MTB_ORF_6022:701938-702759()	CLP20576.1	84.519	239	37	0	27	265	1	239	Putative transposase [Mycobacterium tuberculosis]
MTB_ORF_6022:701938-702759()	WP_050184700.1	85.654	237	34	0	27	263	1	237	IS607 family element RNA-guided endonuclease TnpB, partial [Mycobacterium tuberculosis]
MTB_ORF_6022:701938-702759()	KDM95295.1	84.519	239	37	0	27	265	1	239	transposase [Mycobacterium tuberculosis]
MTB_ORF_6022:701938-702759()	CNL34870.1	84.519	239	37	0	27	265	1	239	Putative transposase [Mycobacterium tuberculosis]
MTB_ORF_6022:701938-702759()	CKR81226.1	84.167	240	38	0	27	266	1	240	Putative transposase [Mycobacterium tuberculosis]
MTB_ORF_6022:701938-702759()	WP_015302631.1	86.134	238	33	0	27	264	1	238	IS607 family element RNA-guided endonuclease TnpB [Mycobacterium canettii]
MTB_ORF_6022:701938-702759()	WP_146368125.1	85.654	237	34	0	27	263	1	237	IS607 family element RNA-guided endonuclease TnpB, partial [Mycobacterium tuberculosis]
MTB_ORF_6022:701938-702759()	CKZ25813.1	85.654	237	34	0	27	263	1	237	transposase [Mycobacterium tuberculosis]
MTB_ORF_6022:701938-702759()	AQO15748.1	84.519	239	37	0	27	265	1	239	transposase [Mycobacterium tuberculosis TRS16]
MTB_ORF_6022:701938-702759()	WP_136948977.1	85.294	238	35	0	27	264	1	238	IS607 family element RNA-guided endonuclease TnpB [Mycobacterium tuberculosis]
MTB_ORF_6022:701938-702759()	CNW01604.1	84.519	239	37	0	27	265	1	239	Putative transposase [Mycobacterium tuberculosis]
MTB_ORF_6022:701938-702759()	CLZ33191.1	84.519	239	37	0	27	265	1	239	Putative transposase [Mycobacterium tuberculosis]
MTB_ORF_6022:701938-702759()	WP_142754811.1	85.654	237	34	0	27	263	1	237	IS607 family element RNA-guided endonuclease TnpB, partial [Mycobacterium tuberculosis]
MTB_ORF_6022:701938-702759()	COW23552.1	86.975	238	31	0	27	264	203	440	transposase [Mycobacterium tuberculosis]
MTB_ORF_6022:701938-702759()	WP_072499096.1	85.654	237	34	0	27	263	1	237	IS607 family element RNA-guided endonuclease TnpB, partial [Mycobacterium tuberculosis]
MTB_ORF_6022:701938-702759()	CNX38191.1	84.519	239	37	0	27	265	1	239	Putative transposase [Mycobacterium tuberculosis]
MTB_ORF_6022:701938-702759()	WP_031705539.1	85.654	237	34	0	27	263	1	237	IS607 family element RNA-guided endonuclease TnpB, partial [Mycobacterium tuberculosis]
MTB_ORF_6022:701938-702759()	KBU20771.1	85.654	237	34	0	27	263	1	237	transposase [Mycobacterium tuberculosis TKK_04_0159]
MTB_ORF_6022:701938-702759()	COU98897.1	85.654	237	34	0	27	263	1	237	transposase [Mycobacterium tuberculosis]
MTB_ORF_6022:701938-702759()	WP_181518805.1	85.294	238	35	0	27	264	1	238	IS607 family element RNA-guided endonuclease TnpB [Mycobacterium canettii]
MTB_ORF_6022:701938-702759()	EHB48816.1	84.81	237	36	0	27	263	1	237	transposase IS891/IS1136/IS1341 family [Mycolicibacterium rhodesiae JS60]
MTB_ORF_6022:701938-702759()	WP_053869319.1	85.654	237	34	0	27	263	1	237	IS607 family element RNA-guided endonuclease TnpB, partial [Mycobacterium tuberculosis]
MTB_ORF_6022:701938-702759()	WP_072512821.1	85.654	237	34	0	27	263	1	237	IS607 family element RNA-guided endonuclease TnpB, partial [Mycobacterium tuberculosis]
MTB_ORF_6022:701938-702759()	WP_057119716.1	83.682	239	39	0	27	265	1	239	IS607 family element RNA-guided endonuclease TnpB, partial [Mycobacterium tuberculosis]
MTB_ORF_6022:701938-702759()	CFA98809.1	85.654	237	34	0	27	263	1	237	transposase [Mycobacterium tuberculosis]
MTB_ORF_6022:701938-702759()	KAL96060.1	84.519	239	37	0	27	265	2	240	transposase [Mycobacterium tuberculosis M1029]
MTB_ORF_6022:701938-702759()	WP_014001986.1	85.294	238	35	0	27	264	1	238	IS607 family element RNA-guided endonuclease TnpB [Mycobacterium canettii]
MTB_ORF_6022:701938-702759()	WP_055355318.1	85.294	238	35	0	27	264	1	238	IS607 family element RNA-guided endonuclease TnpB [Mycobacterium tuberculosis]
MTB_ORF_6022:701938-702759()	WP_024456780.1	85.654	237	34	0	27	263	1	237	IS607 family element RNA-guided endonuclease TnpB, partial [Mycobacterium tuberculosis]
MTB_ORF_6022:701938-702759()	CMN45414.1	84.519	239	37	0	27	265	1	239	Putative transposase [Mycobacterium tuberculosis]
MTB_ORF_6022:701938-702759()	AYP13913.1	84.519	239	37	0	27	265	1	239	transposase [Mycobacterium tuberculosis variant bovis BCG]
MTB_ORF_6022:701938-702759()	CFG93316.1	84.167	240	38	0	27	266	1	240	Putative transposase [Mycobacterium tuberculosis]
MTB_ORF_6022:701938-702759()	WP_230866035.1	85.294	238	35	0	27	264	1	238	IS607 family element RNA-guided endonuclease TnpB [Mycobacterium canettii]
MTB_ORF_6022:701938-702759()	CCK53838.1	85.294	238	35	0	27	264	2	239	Putative transposase [Mycobacterium canettii CIPT 140060008]
MTB_ORF_6022:701938-702759()	WP_064792866.1	85.654	237	34	0	27	263	1	237	IS607 family element RNA-guided endonuclease TnpB, partial [Mycobacterium tuberculosis]
MTB_ORF_6022:701938-702759()	WP_057336473.1	85.294	238	35	0	27	264	1	238	IS607 family element RNA-guided endonuclease TnpB [Mycobacterium tuberculosis]
MTB_ORF_6022:701938-702759()	KCG49110.1	84.519	239	37	0	27	265	2	240	transposase [Mycobacterium tuberculosis KT-0070]
MTB_ORF_6022:701938-702759()	WP_031662381.1	85.654	237	34	0	27	263	1	237	IS607 family element RNA-guided endonuclease TnpB, partial [Mycobacterium tuberculosis]
MTB_ORF_6022:701938-702759()	KBE75779.1	84.519	239	37	0	27	265	2	240	transposase [Mycobacterium tuberculosis H3033]
MTB_ORF_6022:701938-702759()	KBA57182.1	84.519	239	37	0	27	265	2	240	transposase [Mycobacterium tuberculosis M1559]
MTB_ORF_6022:701938-702759()	WP_044297401.1	85.654	237	34	0	27	263	1	237	IS607 family element RNA-guided endonuclease TnpB, partial [Mycobacterium tuberculosis]
MTB_ORF_6022:701938-702759()	WP_230872493.1	85.294	238	35	0	27	264	1	238	IS607 family element RNA-guided endonuclease TnpB [Mycobacterium canettii]
MTB_ORF_6022:701938-702759()	NJI07222.1	84.519	239	37	0	27	265	1	239	transposase [Mycobacterium tuberculosis]
MTB_ORF_6022:701938-702759()	CKP30913.1	84.167	240	38	0	27	266	1	240	Putative transposase [Mycobacterium tuberculosis]
MTB_ORF_6022:701938-702759()	CKT92429.1	85.654	237	34	0	27	263	1	237	transposase [Mycobacterium tuberculosis]
MTB_ORF_6022:701938-702759()	WP_146368200.1	85.654	237	34	0	27	263	1	237	IS607 family element RNA-guided endonuclease TnpB, partial [Mycobacterium tuberculosis]
MTB_ORF_6022:701938-702759()	WP_236055301.1	85.654	237	34	0	27	263	2	238	IS607 family element RNA-guided endonuclease TnpB [Mycobacterium sp. SM1]
MTB_ORF_6022:701938-702759()	KAX84724.1	84.874	238	36	0	27	264	2	239	transposase [Mycobacterium tuberculosis M1212]
MTB_ORF_6022:701938-702759()	CKY82336.1	84.874	238	36	0	27	264	1	238	Putative transposase [Mycobacterium tuberculosis]
MTB_ORF_6022:701938-702759()	WP_052617536.1	85.654	237	34	0	27	263	1	237	IS607 family element RNA-guided endonuclease TnpB [Mycobacterium tuberculosis]
MTB_ORF_6022:701938-702759()	WP_057365909.1	85.654	237	34	0	27	263	1	237	IS607 family element RNA-guided endonuclease TnpB [Mycobacterium tuberculosis]
MTB_ORF_35316:4169353-4169709()	SIP66889.1	99.153	118	1	0	1	118	1	118	Cutinase (modular protein) [Mycobacterium tuberculosis]
MTB_ORF_35316:4169353-4169709()	ABQ75550.1	100	80	0	0	39	118	1	80	putative cutinase precursor Cut5a [Mycobacterium tuberculosis H37Ra]
MTB_ORF_35316:4169353-4169709()	WP_129419818.1	100	67	0	0	39	105	1	67	cutinase family protein [Mycobacterium tuberculosis]
MTB_ORF_35316:4169353-4169709()	WP_031737422.1	100	67	0	0	39	105	1	67	cutinase family protein [Mycobacterium tuberculosis]
MTB_ORF_35316:4169353-4169709()	WP_057357822.1	100	67	0	0	39	105	1	67	cutinase family protein [Mycobacterium tuberculosis]
MTB_ORF_35316:4169353-4169709()	WP_003420425.1	100	67	0	0	39	105	1	67	MULTISPECIES: cutinase family protein [Mycobacterium tuberculosis complex]
MTB_ORF_35316:4169353-4169709()	WP_015288624.1	100	67	0	0	39	105	1	67	cutinase family protein [Mycobacterium canettii]
MTB_ORF_35316:4169353-4169709()	WP_252337763.1	100	67	0	0	39	105	1	67	cutinase family protein [Mycobacterium tuberculosis]
MTB_ORF_35316:4169353-4169709()	WP_105799748.1	98.507	67	1	0	39	105	1	67	cutinase family protein [Mycobacterium tuberculosis]
MTB_ORF_35316:4169353-4169709()	WP_031661901.1	98.507	67	1	0	39	105	1	67	cutinase family protein [Mycobacterium tuberculosis]
MTB_ORF_35316:4169353-4169709()	WP_014001916.1	97.015	67	2	0	39	105	1	67	cutinase family protein [Mycobacterium canettii]
MTB_ORF_35316:4169353-4169709()	WP_057338025.1	100	65	0	0	39	103	1	65	cutinase family protein [Mycobacterium tuberculosis]
MTB_ORF_35316:4169353-4169709()	WP_015294627.1	97.015	67	2	0	39	105	1	67	cutinase family protein [Mycobacterium canettii]
MTB_ORF_35316:4169353-4169709()	EQM23904.1	100	49	0	0	70	118	1	49	esterase / lipase [Mycobacterium tuberculosis FJ05194]
MTB_ORF_35316:4169353-4169709()	WP_085325660.1	79.104	67	14	0	39	105	1	67	cutinase family protein [Mycobacterium decipiens]
MTB_ORF_35316:4169353-4169709()	WP_015291681.1	95.522	67	3	0	39	105	1	67	cutinase family protein [Mycobacterium canettii]
MTB_ORF_35316:4169353-4169709()	WP_085235780.1	67.692	65	20	1	42	105	9	73	cutinase family protein [Mycobacterium conspicuum]
MTB_ORF_35316:4169353-4169709()	CKV67174.1	100	36	0	0	70	105	1	36	cutinase precursor Cut5 [Mycobacterium tuberculosis]
MTB_ORF_35316:4169353-4169709()	AMC57209.1	100	36	0	0	70	105	1	36	cutinase Cut5b [Mycobacterium tuberculosis variant bovis]
MTB_ORF_35316:4169353-4169709()	KBE16423.1	100	36	0	0	70	105	1	36	cutinase Cut5b [Mycobacterium tuberculosis M2144]
MTB_ORF_35316:4169353-4169709()	WP_067834302.1	61.765	68	26	0	38	105	5	72	cutinase family protein [Mycobacterium mantenii]
MTB_ORF_35316:4169353-4169709()	AMC61534.1	97.222	36	1	0	70	105	1	36	cutinase Cut5b [Mycobacterium tuberculosis variant microti]
MTB_ORF_35316:4169353-4169709()	WP_065074688.1	58.824	68	28	0	38	105	5	72	cutinase family protein [Mycobacterium colombiense]
MTB_ORF_35316:4169353-4169709()	WP_036416916.1	60.294	68	21	2	42	105	10	75	cutinase family protein [Mycobacterium gastri]
MTB_ORF_35316:4169353-4169709()	OBJ62789.1	65	60	19	1	46	105	10	67	cutinase [Mycobacterium sp. 1423905.2]
MTB_ORF_35316:4169353-4169709()	PIB80657.1	59.459	74	22	2	32	105	2	67	cutinase family protein [Mycobacterium celatum]
MTB_ORF_35316:4169353-4169709()	WP_065126411.1	58.824	68	28	0	38	105	5	72	cutinase family protein [Mycobacterium colombiense]
MTB_ORF_35316:4169353-4169709()	WP_065055309.1	58.824	68	28	0	38	105	5	72	cutinase family protein [Mycobacterium colombiense]
MTB_ORF_35316:4169353-4169709()	KBH58219.1	97.222	36	1	0	70	105	1	36	cutinase Cut5b [Mycobacterium tuberculosis MAL010134]
MTB_ORF_35316:4169353-4169709()	WP_075237015.1	58.824	68	28	0	38	105	5	72	cutinase family protein [Mycobacterium colombiense]
MTB_ORF_35316:4169353-4169709()	WP_075238283.1	57.353	68	29	0	38	105	5	72	cutinase family protein [Mycobacterium colombiense]
MTB_ORF_35316:4169353-4169709()	OBG78140.1	62.121	66	21	1	39	104	1	62	cutinase [Mycobacterium sp. E1214]
MTB_ORF_35316:4169353-4169709()	WP_065033965.1	67.213	61	18	1	45	105	7	65	cutinase family protein [Mycobacterium asiaticum]
MTB_ORF_35316:4169353-4169709()	OBK98611.1	67.213	61	18	1	45	105	7	65	cutinase [Mycobacterium asiaticum]
MTB_ORF_35316:4169353-4169709()	WP_221045667.1	65	60	21	0	46	105	13	72	cutinase family protein [Mycobacterium senriense]
MTB_ORF_35316:4169353-4169709()	WP_062541526.1	62.687	67	17	2	39	105	1	59	cutinase family protein [Mycobacterium celatum]
MTB_ORF_35316:4169353-4169709()	WP_082277021.1	65.152	66	15	3	45	105	13	75	cutinase family protein [Mycobacterium ostraviense]
MTB_ORF_35316:4169353-4169709()	WP_167104733.1	70.175	57	15	1	51	105	15	71	cutinase family protein [Mycobacterium sp. DL592]
MTB_ORF_35316:4169353-4169709()	CKL94418.1	100	34	0	0	70	103	1	34	cutinase precursor Cut5 [Mycobacterium tuberculosis]
MTB_ORF_35316:4169353-4169709()	KZS54809.1	60.606	66	20	2	44	105	12	75	cutinase [Mycobacterium kansasii]
MTB_ORF_35316:4169353-4169709()	WP_007772092.1	65.574	61	21	0	45	105	12	72	cutinase family protein [Mycobacterium colombiense]
MTB_ORF_35316:4169353-4169709()	VBA44592.1	60.606	66	20	2	44	105	15	78	putative cutinase [Mycobacterium innocens]
MTB_ORF_35316:4169353-4169709()	KZS64786.1	66.102	59	16	2	48	105	5	60	cutinase [Mycobacterium ostraviense]
MTB_ORF_35316:4169353-4169709()	WP_064953856.1	57.353	68	29	0	38	105	5	72	cutinase family protein [Mycobacterium colombiense]
MTB_ORF_35316:4169353-4169709()	ORA83872.1	66.667	60	19	1	46	105	10	68	cutinase family protein [Mycobacterium malmoense]
MTB_ORF_35316:4169353-4169709()	SON60032.1	75	48	12	0	58	105	22	69	putative cutinase [Mycobacterium simulans]
MTB_ORF_35316:4169353-4169709()	MBV9090764.1	53.75	80	23	2	39	104	1	80	MAG: cutinase family protein [Mycobacteriaceae bacterium]
MTB_ORF_35316:4169353-4169709()	OIN78235.1	66.667	60	19	1	46	105	10	68	cutinase family protein [Mycobacterium malmoense]
MTB_ORF_35316:4169353-4169709()	WP_082973511.1	54.167	72	24	1	43	105	10	81	cutinase family protein [Mycobacterium sp. E2327]
MTB_ORF_35316:4169353-4169709()	WP_156689162.1	65.574	61	21	0	45	105	9	69	cutinase family protein [Mycobacterium sp. Marseille-P9652]
MTB_ORF_35316:4169353-4169709()	ORV68048.1	58.462	65	27	0	41	105	7	71	cutinase [Mycolicibacter hiberniae]
MTB_ORF_35316:4169353-4169709()	MCB0940593.1	55	60	27	0	46	105	7	66	MAG: cutinase family protein [Mycobacterium sp.]
MTB_ORF_35316:4169353-4169709()	ORV49035.1	58.462	65	27	0	41	105	7	71	cutinase [Mycolicibacter engbaekii]
MTB_ORF_35316:4169353-4169709()	BBZ21616.1	58.462	65	27	0	41	105	11	75	cutinase [Mycolicibacter hiberniae]
MTB_ORF_35316:4169353-4169709()	WP_081665469.1	54.93	71	23	1	44	105	11	81	cutinase family protein [Mycobacterium sp. UM_CSW]
MTB_ORF_35316:4169353-4169709()	BBX99242.1	68.627	51	16	0	55	105	2	52	cutinase [Mycobacterium lacus]
MTB_ORF_35316:4169353-4169709()	WP_253866818.1	67.925	53	17	0	53	105	3	55	cutinase family protein [Mycobacterium asiaticum]
MTB_ORF_35316:4169353-4169709()	WP_067335888.1	68.627	51	16	0	55	105	12	62	cutinase family protein [Mycobacterium sp. 1245111.1]
MTB_ORF_35316:4169353-4169709()	RAV09435.1	55.224	67	30	0	39	105	6	72	cutinase family protein [Mycobacterium colombiense]
MTB_ORF_35316:4169353-4169709()	OBA87255.1	59.016	61	25	0	45	105	5	65	cutinase [Mycobacteriaceae bacterium 1482268.1]
MTB_ORF_35316:4169353-4169709()	WP_248607037.1	63.934	61	22	0	45	105	12	72	cutinase family protein [Mycobacterium colombiense]
MTB_ORF_35316:4169353-4169709()	WP_067132174.1	75	44	11	0	62	105	20	63	cutinase family protein [Mycobacterium sp. 852002-51971_SCH5477799-a]
MTB_ORF_35316:4169353-4169709()	AKN18434.1	76.744	43	10	0	63	105	16	58	cutinase [Mycobacterium haemophilum DSM 44634]
MTB_ORF_35316:4169353-4169709()	OBF03037.1	66.667	60	20	0	46	105	8	67	cutinase [Mycobacterium sp. ACS4054]
MTB_ORF_35316:4169353-4169709()	WP_180275964.1	72.917	48	13	0	58	105	2	49	cutinase family protein [Mycobacterium celatum]
MTB_ORF_35316:4169353-4169709()	WP_067099737.1	59.091	66	23	1	39	104	1	62	cutinase family protein [Mycobacterium sp. 852002-40037_SCH5390672]
MTB_ORF_35316:4169353-4169709()	OBK17074.1	58.333	60	25	0	46	105	12	71	cutinase [Mycobacterium asiaticum]
MTB_ORF_35316:4169353-4169709()	WP_082960549.1	56.716	67	27	1	39	105	1	65	MULTISPECIES: cutinase family protein [unclassified Mycobacterium]
MTB_ORF_35316:4169353-4169709()	WP_231984437.1	74.419	43	11	0	63	105	7	49	cutinase family protein [Mycobacterium sp. E342]
MTB_ORF_35316:4169353-4169709()	WP_082129627.1	76.744	43	10	0	63	105	36	78	cutinase family protein [Mycobacterium haemophilum]
MTB_ORF_35316:4169353-4169709()	KZS69912.1	53.947	76	32	2	31	105	2	75	cutinase [Mycobacterium kansasii]
MTB_ORF_35316:4169353-4169709()	WP_264067685.1	76.744	43	10	0	63	105	36	78	cutinase family protein [Mycobacterium haemophilum]
MTB_ORF_35316:4169353-4169709()	WP_165821819.1	59.677	62	25	0	44	105	2	63	cutinase family protein [Mycobacterium colombiense]
MTB_ORF_35316:4169353-4169709()	WP_232079561.1	79.545	44	8	1	63	105	4	47	cutinase family protein [Mycobacterium conspicuum]
MTB_ORF_35316:4169353-4169709()	PQM53235.1	60.656	61	24	0	45	105	11	71	cutinase family protein [Mycolicibacter virginiensis]
MTB_ORF_35316:4169353-4169709()	WP_083065633.1	73.077	52	13	1	55	105	12	63	cutinase family protein [Mycobacterium arosiense]
MTB_ORF_35316:4169353-4169709()	WP_064859179.1	57.971	69	26	2	39	105	1	68	cutinase family protein [Mycolicibacterium mucogenicum]
MTB_ORF_35316:4169353-4169709()	BBZ09567.1	69.811	53	15	1	54	105	7	59	cutinase [Mycolicibacterium doricum]
MTB_ORF_35316:4169353-4169709()	WP_061001318.1	57.971	69	26	2	39	105	1	68	MULTISPECIES: cutinase family protein [Mycolicibacterium]
MTB_ORF_35316:4169353-4169709()	WP_163745666.1	74.419	43	11	0	63	105	15	57	cutinase family protein [Mycobacterium lacus]
MTB_ORF_35316:4169353-4169709()	WP_077093479.1	62.295	61	23	0	45	105	12	72	cutinase family protein [Mycobacterium colombiense]
MTB_ORF_35316:4169353-4169709()	SOJ57869.1	72.917	48	13	0	58	105	22	69	putative cutinase [Mycobacterium simulans]
MTB_ORF_35316:4169353-4169709()	WP_267325801.1	57.971	69	26	2	39	105	1	68	cutinase family protein [Mycolicibacterium mucogenicum]
MTB_ORF_35316:4169353-4169709()	WP_103850158.1	59.375	64	26	0	42	105	10	73	cutinase family protein [Mycobacterium kansasii]
MTB_ORF_35316:4169353-4169709()	WP_231994775.1	78.049	41	9	0	65	105	12	52	cutinase family protein [Mycobacterium sp. ACS4054]
MTB_ORF_35316:4169353-4169709()	WP_211284785.1	83.784	37	6	0	69	105	11	47	cutinase family protein [Mycobacterium alsense]
MTB_ORF_35316:4169353-4169709()	VBA59702.1	52.174	69	33	0	37	105	23	91	putative cutinase [Mycobacterium attenuatum]
MTB_ORF_35316:4169353-4169709()	WP_242660871.1	83.784	37	6	0	69	105	11	47	cutinase family protein [Mycobacterium alsense]
MTB_ORF_35316:4169353-4169709()	WP_240492098.1	83.784	37	6	0	69	105	11	47	cutinase family protein [Mycobacterium alsense]
MTB_ORF_35316:4169353-4169709()	OBH79019.1	60.656	61	23	1	46	105	8	68	cutinase [Mycobacterium scrofulaceum]
MTB_ORF_35316:4169353-4169709()	OQZ88051.1	83.784	37	6	0	69	105	32	68	cutinase family protein [Mycobacterium alsense]
MTB_ORF_35316:4169353-4169709()	OBG36839.1	83.784	37	6	0	69	105	32	68	cutinase [Mycobacterium alsense]
MTB_ORF_35316:4169353-4169709()	OBI97275.1	83.784	37	6	0	69	105	32	68	cutinase [Mycobacterium alsense]
MTB_ORF_35316:4169353-4169709()	GAS87418.1	58.73	63	24	1	43	105	16	76	cutinase cut5 [Mycolicibacterium brisbanense]
MTB_ORF_35316:4169353-4169709()	ORV37646.1	50.725	69	33	1	43	110	8	76	cutinase [Mycolicibacterium doricum]
MTB_ORF_35316:4169353-4169709()	WP_044487734.1	62.295	61	23	0	45	105	12	72	cutinase family protein [Mycobacterium colombiense]
MTB_ORF_35316:4169353-4169709()	BDB45566.1	55.224	67	30	0	39	105	1	67	cutinase [Mycobacterium sp. IWGMT90018-18076]
MTB_ORF_35316:4169353-4169709()	OOK76227.1	75.61	41	10	0	65	105	4	44	cutinase family protein [Mycobacterium kansasii]
MTB_ORF_35316:4169353-4169709()	WP_269436160.1	52.564	78	33	2	39	112	1	78	cutinase family protein [Mycolicibacterium baixiangningiae]
MTB_ORF_35316:4169353-4169709()	WP_062828348.1	72.093	43	12	0	63	105	11	53	cutinase family protein [Mycolicibacterium brisbanense]
MTB_ORF_35316:4169353-4169709()	WP_165757867.1	74.419	43	11	0	63	105	8	50	cutinase family protein [Mycolicibacter engbaekii]
MTB_ORF_35316:4169353-4169709()	GFG75448.1	53.488	86	30	3	25	104	5	86	cutinase [Mycobacterium botniense]
MTB_ORF_35316:4169353-4169709()	WP_269751284.1	52.632	76	32	2	39	110	1	76	cutinase family protein [Mycolicibacterium baixiangningiae]
MTB_ORF_35316:4169353-4169709()	WP_076059545.1	61.818	55	21	0	51	105	3	57	cutinase family protein [Mycobacterium sp. IS-1264]
MTB_ORF_35316:4169353-4169709()	EUA05509.1	75.61	41	10	0	65	105	24	64	cutinase family protein [Mycobacterium kansasii 824]
MTB_ORF_35316:4169353-4169709()	GBE65594.1	59.701	67	19	2	39	105	1	59	cutinase [Mycobacterium sp. MFM001]
MTB_ORF_35316:4169353-4169709()	WP_076114920.1	61.818	55	21	0	51	105	3	57	cutinase family protein [Mycobacterium sp. IS-2888]
MTB_ORF_35316:4169353-4169709()	WP_231973713.1	76.19	42	10	0	63	104	8	49	MULTISPECIES: cutinase family protein [unclassified Mycobacterium]
MTB_ORF_35316:4169353-4169709()	WP_023368738.1	75.61	41	10	0	65	105	33	73	cutinase family protein [Mycobacterium kansasii]
MTB_ORF_35316:4169353-4169709()	WP_211699660.1	72.917	48	13	0	58	105	2	49	cutinase family protein [Mycobacterium spongiae]
MTB_ORF_35316:4169353-4169709()	WP_165756896.1	74.419	43	11	0	63	105	8	50	cutinase family protein [Mycolicibacter hiberniae]
MTB_ORF_35316:4169353-4169709()	GLE53750.1	54.167	72	29	1	38	105	2	73	cutinase [Mycobacterium montefiorense]
MTB_ORF_35316:4169353-4169709()	WP_083124541.1	75.61	41	10	0	65	105	33	73	cutinase family protein [Mycobacterium kansasii]
MTB_ORF_35316:4169353-4169709()	OBB77340.1	61.194	67	24	1	39	105	1	65	cutinase [Mycobacterium sp. 852014-52144_SCH5372336]
MTB_ORF_35316:4169353-4169709()	WP_085077728.1	76.19	42	10	0	64	105	22	63	cutinase family protein [Mycobacterium palustre]
MTB_ORF_35316:4169353-4169709()	WP_233148054.1	69.767	43	13	0	63	105	6	48	cutinase family protein [Mycobacterium sp. IS-836]
MTB_ORF_35316:4169353-4169709()	OBI06682.1	74.419	43	11	0	63	105	6	48	cutinase [Mycolicibacter heraklionensis]
MTB_ORF_35316:4169353-4169709()	WP_165757992.1	74.419	43	11	0	63	105	6	48	cutinase family protein [Mycolicibacter nonchromogenicus]
MTB_ORF_35316:4169353-4169709()	WP_185293612.1	52.564	78	33	2	39	112	1	78	cutinase family protein [Mycolicibacterium litorale]
MTB_ORF_35316:4169353-4169709()	OBI16180.1	64.151	53	19	0	53	105	6	58	cutinase [Mycobacterium sp. E2327]
MTB_ORF_35316:4169353-4169709()	UVO14562.1	74.419	43	11	0	63	105	8	50	cutinase family protein [Mycolicibacter heraklionensis]
MTB_ORF_35316:4169353-4169709()	WP_155920030.1	69.767	43	13	0	63	105	7	49	MULTISPECIES: cutinase family protein [unclassified Mycolicibacterium]
MTB_ORF_35316:4169353-4169709()	MUL85635.1	69.767	43	13	0	63	105	11	53	cutinase family protein [Mycolicibacterium sp. CBMA 329]
MTB_ORF_35316:4169353-4169709()	WP_065026048.1	60.656	61	24	0	45	105	3	63	cutinase family protein [Mycolicibacter sinensis]
MTB_ORF_35316:4169353-4169709()	OBH24753.1	75.61	41	10	0	65	105	27	67	cutinase [Mycobacterium sp. E342]
MTB_ORF_35316:4169353-4169709()	WP_217695718.1	62.5	56	19	1	50	105	2	55	cutinase family protein [Mycobacterium sp. SP-6446]
MTB_ORF_35316:4169353-4169709()	OBF99010.1	62.069	58	17	1	48	105	11	63	cutinase [Mycolicibacter sinensis]
MTB_ORF_35316:4169353-4169709()	WP_139796851.1	78.049	41	9	0	65	105	8	48	cutinase family protein [Mycobacterium malmoense]
MTB_ORF_35316:4169353-4169709()	WP_218033406.1	74.468	47	12	0	58	104	2	48	cutinase family protein [Mycobacterium botniense]
MTB_ORF_35316:4169353-4169709()	WP_141772959.1	78.049	41	9	0	65	105	8	48	cutinase family protein [Mycobacterium malmoense]
MTB_ORF_35316:4169353-4169709()	OMC55196.1	69.767	43	13	0	63	105	23	65	cutinase [Mycobacterium sp. IS-836]
MTB_ORF_35316:4169353-4169709()	WP_085184347.1	51.389	72	26	1	43	105	10	81	cutinase family protein [Mycobacterium sp. IEC1808]
MTB_ORF_35316:4169353-4169709()	WP_112709479.1	54.412	68	31	0	38	105	5	72	cutinase family protein [Mycobacterium colombiense]
MTB_ORF_35316:4169353-4169709()	WP_192886916.1	70.833	48	14	0	58	105	2	49	cutinase family protein [Mycobacterium sp. MFM001]
MTB_ORF_35316:4169353-4169709()	KUI34357.1	57.143	70	23	2	39	105	1	66	cutinase [Mycobacterium sp. IS-1496]
MTB_ORF_35316:4169353-4169709()	WP_244232550.1	76.923	39	9	0	67	105	14	52	cutinase family protein [Mycobacterium innocens]
MTB_ORF_35316:4169353-4169709()	WP_083129805.1	56.716	67	21	2	39	105	1	59	cutinase family protein [Mycobacterium branderi]
MTB_ORF_35316:4169353-4169709()	WP_101951806.1	58.462	65	22	1	41	105	6	65	cutinase family protein [Mycobacterium sp. 3519A]
MTB_ORF_35316:4169353-4169709()	WP_112631411.1	74.419	43	11	0	62	104	20	62	cutinase family protein [Mycobacterium colombiense]
MTB_ORF_35316:4169353-4169709()	WP_099050282.1	73.333	45	12	0	61	105	2	46	cutinase family protein [Mycolicibacterium doricum]
MTB_ORF_35316:4169353-4169709()	WP_208863270.1	72.093	43	12	0	63	105	8	50	cutinase family protein [Mycolicibacter icosiumassiliensis]
MTB_ORF_35316:4169353-4169709()	WP_264062413.1	67.442	43	14	0	63	105	6	48	cutinase family protein [Mycobacterium montefiorense]
MTB_ORF_35316:4169353-4169709()	OMC22129.1	69.767	43	13	0	63	105	23	65	cutinase [Mycobacterium sp. SP-6446]
MTB_ORF_35316:4169353-4169709()	WP_176357665.1	76.923	39	9	0	67	105	37	75	cutinase family protein [Mycobacterium persicum]
MTB_ORF_35316:4169353-4169709()	WP_067139942.1	69.231	52	14	1	55	104	11	62	MULTISPECIES: cutinase family protein [unclassified Mycobacterium]
MTB_ORF_35316:4169353-4169709()	WP_066873206.1	69.231	52	14	1	55	104	11	62	cutinase family protein [Mycobacterium sp. 1482292.6]
MTB_ORF_35316:4169353-4169709()	WP_066876829.1	69.231	52	14	1	55	104	11	62	cutinase family protein [Mycobacterium sp. 1245801.1]
MTB_ORF_35316:4169353-4169709()	WP_179966420.1	72.093	43	12	0	63	105	7	49	cutinase family protein [Mycobacterium branderi]
MTB_ORF_35316:4169353-4169709()	WP_067020881.1	69.231	52	14	1	55	104	11	62	cutinase family protein [Mycobacterium sp. 1245499.0]
MTB_ORF_35316:4169353-4169709()	VAZ80837.1	76.923	39	9	0	67	105	40	78	putative cutinase [Mycobacterium persicum]
MTB_ORF_35316:4169353-4169709()	WP_075546890.1	76.923	39	9	0	67	105	37	75	cutinase family protein [Mycobacterium persicum]
MTB_ORF_35316:4169353-4169709()	WP_082448976.1	56.923	65	27	1	42	105	12	76	cutinase family protein [Mycolicibacterium peregrinum]
MTB_ORF_35316:4169353-4169709()	WP_103802030.1	73.171	41	11	0	65	105	33	73	cutinase family protein [Mycobacterium kansasii]
MTB_ORF_35316:4169353-4169709()	RAU96068.1	66.071	56	17	1	51	104	7	62	cutinase family protein [Mycobacterium colombiense]
MTB_ORF_35316:4169353-4169709()	WP_122445079.1	52.239	67	32	0	39	105	1	67	cutinase family protein [Mycobacterium attenuatum]
MTB_ORF_35316:4169353-4169709()	WP_105342535.1	64	50	18	0	56	105	13	62	cutinase family protein [Mycobacterium sp. ITM-2016-00318]
MTB_ORF_35316:4169353-4169709()	WP_082959564.1	55.224	67	28	1	39	105	1	65	cutinase family protein [Mycobacterium sp. E2462]
MTB_ORF_35316:4169353-4169709()	WP_232065941.1	60.714	56	16	1	50	105	1	50	cutinase family protein [Mycobacterium heidelbergense]
MTB_ORF_35316:4169353-4169709()	MBJ7465137.1	57.812	64	23	1	42	105	3	62	MAG: cutinase family protein [Mycolicibacterium sp.]
MTB_ORF_35316:4169353-4169709()	WP_224770241.1	74.419	43	11	0	63	105	1	43	cutinase family protein [Mycobacterium simulans]
MTB_ORF_35316:4169353-4169709()	BBZ04432.1	58.824	68	27	1	39	105	1	68	cutinase [Mycolicibacterium chitae]
MTB_ORF_35316:4169353-4169709()	WP_231986081.1	65.116	43	15	0	63	105	1	43	cutinase family protein [Mycobacterium sp. 1100029.7]
MTB_ORF_35316:4169353-4169709()	ORW62786.1	64.706	51	18	0	55	105	3	53	cutinase [Mycolicibacterium peregrinum]
MTB_ORF_35316:4169353-4169709()	WP_085137979.1	60.345	58	18	1	48	105	21	73	cutinase family protein [Mycolicibacter nonchromogenicus]
MTB_ORF_35316:4169353-4169709()	OBI08860.1	60.345	58	18	1	48	105	21	73	cutinase [Mycolicibacter heraklionensis]
MTB_ORF_35316:4169353-4169709()	MBE1548175.1	58.571	70	25	2	46	112	4	72	hypothetical protein GGC64_002199 [Mycobacterium sp. OAS707]
MTB_ORF_35316:4169353-4169709()	OMC16540.1	60.345	58	18	1	48	105	21	73	cutinase [Mycolicibacter heraklionensis]
MTB_ORF_35316:4169353-4169709()	WP_152313582.1	61.017	59	14	1	58	107	2	60	cutinase family protein, partial [Mycobacterium tuberculosis]
MTB_ORF_35316:4169353-4169709()	SOX54051.1	62.295	61	23	0	45	105	3	63	cutinase family protein, partial [Mycobacterium ahvazicum]
MTB_ORF_35316:4169353-4169709()	WP_197517761.1	76.744	43	10	0	63	105	7	49	cutinase family protein [Mycobacterium sp. E796]
MTB_ORF_35316:4169353-4169709()	WP_156772260.1	76.744	43	10	0	63	105	7	49	cutinase family protein [Mycobacterium sp. 1245805.9]
MTB_ORF_35316:4169353-4169709()	WP_046283227.1	72.093	43	12	0	63	105	8	50	MULTISPECIES: cutinase family protein [Mycobacteriaceae]
MTB_ORF_35316:4169353-4169709()	OBA58827.1	65.116	43	15	0	63	105	19	61	cutinase [Mycobacterium sp. 1100029.7]
MTB_ORF_35316:4169353-4169709()	WP_234783135.1	65.385	52	13	1	54	105	2	48	cutinase family protein [Mycolicibacter sinensis]
MTB_ORF_35316:4169353-4169709()	OBI82589.1	76.744	43	10	0	63	105	11	53	cutinase [Mycobacterium sp. 1245805.9]
MTB_ORF_35316:4169353-4169709()	ORW96118.1	74.419	43	11	0	63	105	24	66	cutinase [Mycolicibacter terrae]
MTB_ORF_35316:4169353-4169709()	BBX24103.1	64.151	53	19	0	53	105	18	70	cutinase [Mycolicibacter terrae]
MTB_ORF_35316:4169353-4169709()	WP_251984740.1	61.017	59	14	1	58	107	2	60	cutinase family protein, partial [Mycobacterium tuberculosis]
MTB_ORF_35316:4169353-4169709()	KAO59517.1	61.017	59	14	1	58	107	2	60	hypothetical protein AI84_04005 [Mycobacterium tuberculosis MD19591]
MTB_ORF_35316:4169353-4169709()	OBI64617.1	76.744	43	10	0	63	105	11	53	cutinase [Mycobacterium sp. E796]
MTB_ORF_35316:4169353-4169709()	OBG77138.1	70.455	44	13	0	62	105	13	56	cutinase [Mycobacterium sp. E1214]
MTB_ORF_35316:4169353-4169709()	WP_123028365.1	64.706	51	18	0	55	105	12	62	cutinase family protein [Mycolicibacterium stellerae]
MTB_ORF_35316:4169353-4169709()	WP_173675060.1	74.419	43	11	0	63	105	8	50	cutinase family protein [Mycolicibacter terrae]
MTB_ORF_35316:4169353-4169709()	WP_110317041.1	53.846	65	23	1	41	105	6	63	cutinase family protein [Mycolicibacterium moriokaense]
MTB_ORF_35316:4169353-4169709()	MBV9638251.1	66.667	48	16	0	58	105	2	49	MAG: cutinase family protein [Mycobacteriaceae bacterium]
MTB_ORF_35316:4169353-4169709()	WP_235632508.1	61.017	59	14	1	58	107	2	60	cutinase family protein, partial [Mycobacterium tuberculosis]
MTB_ORF_35316:4169353-4169709()	QUR70002.1	76.744	43	10	0	63	105	24	66	cutinase family protein [Mycobacterium spongiae]
MTB_ORF_35316:4169353-4169709()	WP_235626987.1	61.017	59	14	1	58	107	2	60	cutinase family protein, partial [Mycobacterium tuberculosis]
MTB_ORF_35316:4169353-4169709()	ART70016.1	58.73	63	24	1	43	105	16	76	cutinase family protein [Mycobacterium dioxanotrophicus]
MTB_ORF_35316:4169353-4169709()	AGB21164.1	61.29	62	21	2	45	105	3	62	Cutinase [Mycobacterium sp. JS623]
MTB_ORF_35316:4169353-4169709()	WP_180919252.1	72.093	43	12	0	63	105	7	49	cutinase family protein [Mycobacterium vicinigordonae]
MTB_ORF_35316:4169353-4169709()	WP_231996354.1	73.81	42	10	1	65	105	12	53	cutinase family protein [Mycobacterium scrofulaceum]
MTB_ORF_35316:4169353-4169709()	EUA22985.1	61.667	60	18	1	46	105	6	60	cutinase family protein [Mycobacterium xenopi 3993]
MTB_ORF_35316:4169353-4169709()	WP_232491240.1	72.093	43	12	0	63	105	11	53	cutinase family protein [Mycobacterium dioxanotrophicus]
MTB_ORF_35316:4169353-4169709()	WP_235658630.1	72.093	43	12	0	63	105	7	49	cutinase family protein [Mycolicibacterium moriokaense]
MTB_ORF_35316:4169353-4169709()	ART73899.1	51.471	68	30	1	38	105	3	67	cutinase family protein [Mycobacterium dioxanotrophicus]
MTB_ORF_35316:4169353-4169709()	ORA27025.1	51.471	68	30	1	38	105	3	67	cutinase family protein [Mycobacterium aquaticum]
MTB_ORF_35316:4169353-4169709()	GBG35902.1	52.778	72	30	1	38	105	2	73	cutinase [Mycobacterium montefiorense]
MTB_ORF_35316:4169353-4169709()	WP_253900504.1	73.684	38	10	0	68	105	9	46	cutinase family protein [Mycobacterium asiaticum]
MTB_ORF_35316:4169353-4169709()	WP_216638078.1	60.656	61	23	1	45	105	3	62	cutinase family protein [Mycobacterium colombiense]
MTB_ORF_35316:4169353-4169709()	WP_231989746.1	74.419	43	11	0	63	105	11	53	cutinase family protein [Mycobacterium sp. 852002-51057_SCH5723018]
MTB_ORF_35316:4169353-4169709()	WP_232490854.1	51.471	68	30	1	38	105	8	72	cutinase family protein [Mycobacterium dioxanotrophicus]
MTB_ORF_35316:4169353-4169709()	WP_076100235.1	60.656	61	23	1	45	105	3	62	cutinase family protein [Mycobacterium colombiense]
MTB_ORF_35316:4169353-4169709()	WP_236984485.1	72.093	43	12	0	63	105	7	49	MULTISPECIES: cutinase family protein [unclassified Mycobacterium]
MTB_ORF_35316:4169353-4169709()	PQP47957.1	56.25	64	24	1	42	105	15	74	cutinase family protein [Mycobacterium sp. ITM-2016-00316]
MTB_ORF_35316:4169353-4169709()	WP_051190262.1	69.767	43	13	0	63	105	6	48	cutinase family protein [Mycobacterium sp. UM_WGJ]
MTB_ORF_35316:4169353-4169709()	PQP38171.1	48.718	78	39	1	28	105	4	80	cutinase family protein [Mycobacterium sp. ITM-2016-00318]
MTB_ORF_35316:4169353-4169709()	WP_076188163.1	60.656	61	23	1	45	105	3	62	cutinase family protein [Mycobacterium colombiense]
MTB_ORF_35316:4169353-4169709()	WP_196771615.1	60.656	61	23	1	45	105	3	62	cutinase family protein [Mycobacterium colombiense]
MTB_ORF_35316:4169353-4169709()	WP_205869397.1	72.093	43	12	0	62	104	7	49	cutinase family protein [Mycobacterium colombiense]
MTB_ORF_35316:4169353-4169709()	OMC31195.1	55	60	27	0	46	105	3	62	cutinase [Mycobacterium sp. GA-1841]
MTB_ORF_35316:4169353-4169709()	WP_216638648.1	60.656	61	23	1	45	105	3	62	cutinase family protein [Mycobacterium colombiense]
MTB_ORF_35316:4169353-4169709()	PXW97899.1	66.667	51	17	0	55	105	12	62	hypothetical protein C8E89_14620 [Mycolicibacterium moriokaense]
MTB_ORF_35316:4169353-4169709()	WP_233212960.1	56.25	64	24	1	42	105	3	62	cutinase family protein [Mycobacterium sp. ITM-2016-00316]
MTB_ORF_35316:4169353-4169709()	MBW8709612.1	51.667	60	29	0	46	105	4	63	MAG: cutinase family protein [Mycobacterium sp.]
MTB_ORF_35316:4169353-4169709()	OBJ05864.1	59.016	61	25	0	45	105	3	63	cutinase [Mycobacterium sp. 1482292.6]
MTB_ORF_35316:4169353-4169709()	WP_260861319.1	85.294	34	5	0	72	105	10	43	cutinase family protein [Mycobacterium simulans]
MTB_ORF_35316:4169353-4169709()	OBK18521.1	73.684	38	10	0	68	105	22	59	cutinase [Mycobacterium asiaticum]
MTB_ORF_35316:4169353-4169709()	OBG23601.1	74.419	43	11	0	63	105	23	65	cutinase [Mycobacterium sp. 852002-51057_SCH5723018]
MTB_ORF_35316:4169353-4169709()	WP_067000537.1	55.882	68	30	0	38	105	5	72	cutinase family protein [Mycobacterium sp. 1465703.0]
MTB_ORF_35316:4169353-4169709()	CQD13972.1	66.667	51	16	1	56	105	12	62	cutinase Cut3 [Mycobacterium lentiflavum]
MTB_ORF_35316:4169353-4169709()	WP_269462765.1	53.731	67	28	1	39	105	1	64	cutinase family protein [Mycobacterium basiliense]
MTB_ORF_35316:4169353-4169709()	MBV8347201.1	63.934	61	21	1	45	105	3	62	MAG: cutinase family protein, partial [Mycolicibacterium sp.]
MTB_ORF_35316:4169353-4169709()	WP_085183585.1	49.383	81	32	3	41	117	6	81	cutinase family protein [Mycobacterium sp. IEC1808]
MTB_ORF_35316:4169353-4169709()	WP_085252814.1	85.294	34	5	0	72	105	10	43	cutinase family protein [Mycobacterium riyadhense]
MTB_ORF_35316:4169353-4169709()	WP_204805005.1	85.294	34	5	0	72	105	10	43	cutinase family protein [Mycobacterium riyadhense]
MTB_ORF_35316:4169353-4169709()	WP_067009832.1	76.744	43	10	0	63	105	7	49	cutinase family protein [Mycobacterium sp. 1081908.1]
MTB_ORF_35316:4169353-4169709()	MBV8965614.1	64.815	54	17	1	55	106	10	63	MAG: cutinase family protein [Mycobacteriaceae bacterium]
MTB_ORF_35316:4169353-4169709()	WP_194166314.1	52	75	22	2	31	105	2	62	cutinase family protein [Mycolicibacterium sp. P9-22]
MTB_ORF_35316:4169353-4169709()	RRR40032.1	72.093	43	12	0	63	105	28	70	cutinase family protein [Mycolicibacter terrae]
MTB_ORF_35316:4169353-4169709()	KAR77735.1	61.404	57	13	1	58	105	2	58	hypothetical protein AL26_01520 [Mycobacterium tuberculosis TKK_03_0050]
MTB_ORF_35316:4169353-4169709()	WP_064920983.1	72.093	43	12	0	63	105	8	50	cutinase family protein [Mycolicibacter terrae]
MTB_ORF_35316:4169353-4169709()	WP_206430410.1	67.442	43	14	0	63	105	8	50	cutinase family protein [Mycobacterium sp. P7213]
MTB_ORF_35316:4169353-4169709()	KUI09726.1	58.209	67	26	1	39	105	1	65	cutinase [Mycolicibacterium acapulense]
MTB_ORF_35316:4169353-4169709()	WP_067934175.1	69.767	43	13	0	63	105	21	63	cutinase family protein [Mycobacterium sp. E2479]
MTB_ORF_35316:4169353-4169709()	KUH94858.1	58.209	67	26	1	39	105	1	65	cutinase [Mycolicibacterium acapulense]
MTB_ORF_35316:4169353-4169709()	ORW63055.1	85.294	34	5	0	72	105	36	69	cutinase [Mycobacterium riyadhense]
MTB_ORF_35316:4169353-4169709()	WP_193045912.1	60	55	21	1	57	110	2	56	cutinase family protein [Mycolicibacterium baixiangningiae]
MTB_ORF_35316:4169353-4169709()	VTO99965.1	85.294	34	5	0	72	105	36	69	Cutinase [Mycobacterium riyadhense]
MTB_ORF_35316:4169353-4169709()	ORB21161.1	51.471	68	32	1	46	112	11	78	cutinase family protein [Mycolicibacterium monacense DSM 44395]
MTB_ORF_35316:4169353-4169709()	OBB54514.1	51.471	68	32	1	46	112	11	78	cutinase [Mycolicibacterium monacense]
MTB_ORF_35316:4169353-4169709()	WP_210000014.1	56.25	64	24	1	42	105	3	62	cutinase family protein [Mycobacterium frederiksbergense]
MTB_ORF_35316:4169353-4169709()	OBK82700.1	71.429	42	12	0	64	105	9	50	cutinase [Mycolicibacter heraklionensis]
MTB_ORF_35316:4169353-4169709()	WP_067808467.1	60.656	61	17	1	45	105	3	56	cutinase family protein [Mycobacterium sp. ACS1612]
MTB_ORF_35316:4169353-4169709()	WP_084226452.1	66	50	17	0	56	105	13	62	cutinase family protein [Mycobacterium shimoidei]
MTB_ORF_35316:4169353-4169709()	WP_222879893.1	56.667	60	26	0	46	105	4	63	cutinase family protein [Mycolicibacterium austroafricanum]
MTB_ORF_35316:4169353-4169709()	WP_135129169.1	48.78	82	33	3	32	112	1	74	cutinase family protein [Mycobacterium sp. PS03-16]
MTB_ORF_35316:4169353-4169709()	WP_235852871.1	72.093	43	12	0	63	105	4	46	cutinase family protein [Mycobacterium interjectum]
MTB_ORF_35316:4169353-4169709()	WP_235616601.1	65.116	43	15	0	63	105	6	48	cutinase family protein [Mycobacterium montefiorense]
MTB_ORF_35316:4169353-4169709()	WP_067116169.1	51.22	82	31	3	45	117	3	84	cutinase family protein [Mycobacterium sp. 852002-51057_SCH5723018]
MTB_ORF_35316:4169353-4169709()	WP_235849904.1	56.364	55	23	1	57	110	2	56	cutinase family protein [Mycolicibacterium doricum]
MTB_ORF_35316:4169353-4169709()	WP_116540504.1	50	68	33	1	39	105	1	68	cutinase family protein [Mycobacterium uberis]
MTB_ORF_35316:4169353-4169709()	EUA06148.1	74.359	39	10	0	67	105	22	60	cutinase family protein [Mycobacterium kansasii 732]
MTB_ORF_35316:4169353-4169709()	WP_213439874.1	55.738	61	27	0	45	105	21	81	cutinase family protein [Mycobacterium sp. SM1]
MTB_ORF_35316:4169353-4169709()	WP_197518347.1	72.093	43	12	0	63	105	11	53	cutinase family protein [Mycobacterium sp. E3198]
MTB_ORF_35316:4169353-4169709()	OBK68669.1	62.264	53	18	1	55	105	11	63	cutinase [Mycobacterium sp. 1165178.9]
MTB_ORF_35316:4169353-4169709()	WP_083055123.1	55.882	68	24	2	39	105	1	63	cutinase family protein [Mycolicibacterium bacteremicum]
MTB_ORF_35316:4169353-4169709()	WP_043987251.1	57.971	69	26	2	39	105	1	68	cutinase family protein [Mycolicibacterium llatzerense]
MTB_ORF_35316:4169353-4169709()	WP_036405656.1	74.359	39	10	0	67	105	37	75	cutinase family protein [Mycobacterium pseudokansasii]
MTB_ORF_35316:4169353-4169709()	WP_199177961.1	60.714	56	22	0	50	105	1	56	cutinase family protein [Mycobacterium sp. QGD 101]
MTB_ORF_35316:4169353-4169709()	OBG36056.1	72.093	43	12	0	63	105	12	54	cutinase [Mycobacterium sp. E3198]
MTB_ORF_35316:4169353-4169709()	WP_085079763.1	72.093	43	12	0	63	105	23	65	cutinase family protein [Mycobacterium palustre]
MTB_ORF_35316:4169353-4169709()	MBV8786125.1	71.429	42	12	0	64	105	13	54	MAG: cutinase family protein [Mycobacterium sp.]
MTB_ORF_35316:4169353-4169709()	MCH9642223.1	52	75	33	1	42	116	12	83	MAG: cutinase family protein [Actinomycetia bacterium]
MTB_ORF_35316:4169353-4169709()	VBA43585.1	51.562	64	19	1	42	105	7	58	putative cutinase [Mycobacterium attenuatum]
MTB_ORF_35316:4169353-4169709()	WP_083654346.1	65.116	43	15	0	63	105	4	46	cutinase family protein [Mycobacterium sp. GA-1841]
MTB_ORF_35316:4169353-4169709()	WP_036418983.1	66.667	42	14	0	64	105	1	42	cutinase family protein [Mycobacterium sp. 155]
MTB_ORF_35316:4169353-4169709()	ORB87503.1	71.795	39	11	0	67	105	18	56	cutinase family protein [Mycobacterium kansasii]
MTB_ORF_35316:4169353-4169709()	MBV9318479.1	55.556	63	26	1	45	105	3	65	MAG: cutinase family protein [Mycobacterium sp.]
MTB_ORF_35316:4169353-4169709()	KLO28371.1	53.226	62	29	0	44	105	1	62	cutinase [Mycolicibacter heraklionensis]
MTB_ORF_35316:4169353-4169709()	MBX9639753.1	65.957	47	16	0	59	105	12	58	MAG: cutinase family protein [Mycobacteriaceae bacterium]
MTB_ORF_35316:4169353-4169709()	BCI88745.1	60.714	56	19	1	50	105	21	73	hypothetical protein NIIDMKKI_39510 [Mycobacterium kansasii]
MTB_ORF_35316:4169353-4169709()	WP_155763692.1	73.684	38	10	0	68	105	1	38	cutinase family protein [Mycobacterium asiaticum]
MTB_ORF_35316:4169353-4169709()	WP_122445182.1	68.293	41	13	0	65	105	31	71	cutinase family protein [Mycobacterium attenuatum]
MTB_ORF_35316:4169353-4169709()	WP_076239235.1	65.116	43	15	0	63	105	4	46	cutinase family protein [Mycobacterium sp. NS-7484]
MTB_ORF_35316:4169353-4169709()	WP_231989642.1	56.25	64	25	1	45	105	3	66	cutinase family protein [Mycobacterium sp. 852002-51057_SCH5723018]
MTB_ORF_35316:4169353-4169709()	MCB0935680.1	60	55	22	0	51	105	11	65	MAG: cutinase family protein [Mycobacterium sp.]
MTB_ORF_35316:4169353-4169709()	WP_220688024.1	63.158	57	12	1	58	105	2	58	cutinase Cut1 [Mycobacterium tuberculosis]
MTB_ORF_35316:4169353-4169709()	WP_260737116.1	54.098	61	23	1	45	105	11	66	cutinase family protein [Mycobacterium sp. SMC-2]
MTB_ORF_35316:4169353-4169709()	WP_073681235.1	66.038	53	18	0	53	105	4	56	cutinase family protein [Mycolicibacterium goodii]
MTB_ORF_35316:4169353-4169709()	WP_234792279.1	51.471	68	30	1	38	105	8	72	cutinase family protein [Mycolicibacterium brisbanense]
MTB_ORF_35316:4169353-4169709()	WP_225328705.1	55.072	69	27	2	39	105	1	67	MULTISPECIES: cutinase family protein [Mycobacterium]
MTB_ORF_35316:4169353-4169709()	MBU8812112.1	66.038	53	18	0	53	105	4	56	cutinase family protein [Mycolicibacterium goodii]
MTB_ORF_35316:4169353-4169709()	WP_067006080.1	48.148	81	33	3	41	117	6	81	cutinase family protein [Mycobacterium sp. 1081908.1]
MTB_ORF_35316:4169353-4169709()	WP_269764238.1	58.209	67	23	2	39	105	1	62	cutinase family protein [Mycobacterium avium]
MTB_ORF_35316:4169353-4169709()	OBG19465.1	85.294	34	5	0	72	105	33	66	cutinase [Mycobacterium sp. 852002-51057_SCH5723018]
MTB_ORF_35316:4169353-4169709()	WP_076199559.1	66.667	51	17	0	55	105	10	60	alpha/beta fold hydrolase [Mycobacterium sp. GA-1841]
MTB_ORF_35316:4169353-4169709()	VDM89823.1	55.556	63	25	1	43	105	11	70	Cutinase [Mycobacterium basiliense]
MTB_ORF_35316:4169353-4169709()	WP_082975482.1	50	72	27	1	43	105	10	81	cutinase family protein [Mycobacterium sp. 1245805.9]
MTB_ORF_35316:4169353-4169709()	WP_193393818.1	72.093	43	12	0	63	105	7	49	cutinase family protein [Mycobacterium kyorinense]
MTB_ORF_35316:4169353-4169709()	CAB44660.1	61.404	57	13	1	58	105	2	58	RvD2-Rv1758, partial [Mycobacterium tuberculosis variant bovis BCG]
MTB_ORF_35316:4169353-4169709()	WP_117414852.1	50.746	67	33	0	39	105	7	73	cutinase family protein [Mycobacterium marinum]
MTB_ORF_35316:4169353-4169709()	WP_269465768.1	56.716	67	24	2	39	105	1	62	cutinase family protein [Mycobacterium avium]
MTB_ORF_35316:4169353-4169709()	WP_231989806.1	85.294	34	5	0	72	105	20	53	cutinase family protein [Mycobacterium sp. 852002-51057_SCH5723018]
MTB_ORF_35316:4169353-4169709()	WP_067795258.1	72.093	43	12	0	63	105	23	65	cutinase family protein [Mycobacterium sp. ACS1612]
MTB_ORF_35316:4169353-4169709()	WP_068213263.1	53.731	67	24	2	41	105	6	67	cutinase family protein [Mycobacterium alsense]
MTB_ORF_35316:4169353-4169709()	BBZ50585.1	70.732	41	12	0	65	105	22	62	cutinase [Mycobacterium heidelbergense]
MTB_ORF_35316:4169353-4169709()	WP_066933849.1	48.148	81	33	3	41	117	6	81	cutinase family protein [Mycobacterium sp. 1554424.7]
MTB_ORF_35316:4169353-4169709()	WP_067323004.1	53.731	67	24	2	41	105	6	67	cutinase family protein [Mycobacterium alsense]
MTB_ORF_35316:4169353-4169709()	WP_196770717.1	59.016	61	24	1	45	105	3	62	cutinase family protein [Mycobacterium colombiense]
MTB_ORF_35316:4169353-4169709()	MBV8789378.1	73.81	42	11	0	63	104	8	49	MAG: cutinase family protein [Mycobacterium sp.]
MTB_ORF_35316:4169353-4169709()	AGB23453.1	56.522	69	28	2	37	105	36	102	Cutinase [Mycobacterium sp. JS623]
MTB_ORF_35316:4169353-4169709()	WP_083114378.1	56.923	65	26	1	41	105	4	66	cutinase family protein [Mycobacterium angelicum]
MTB_ORF_35316:4169353-4169709()	WP_095795758.1	53.968	63	28	1	43	105	5	66	cutinase family protein [Mycobacterium intracellulare]
MTB_ORF_35316:4169353-4169709()	MCA2321200.1	51.852	81	30	3	39	117	1	74	cutinase family protein [Mycobacterium intracellulare]
MTB_ORF_35316:4169353-4169709()	WP_269474771.1	56.716	67	24	2	39	105	1	62	cutinase family protein [Mycobacterium avium]
MTB_ORF_35316:4169353-4169709()	OBF56223.1	50	68	33	1	46	112	11	78	cutinase [Mycolicibacterium monacense]
MTB_ORF_35316:4169353-4169709()	WP_212568067.1	59.016	61	24	1	45	105	9	68	cutinase family protein [Mycobacterium colombiense]
MTB_ORF_35316:4169353-4169709()	WP_269468920.1	56.716	67	24	2	39	105	1	62	cutinase family protein [Mycobacterium avium]
MTB_ORF_35316:4169353-4169709()	MBV8182077.1	60.317	63	19	2	43	105	5	61	MAG: cutinase family protein [Mycobacterium sp.]
MTB_ORF_35316:4169353-4169709()	WP_269195195.1	56.716	67	24	2	39	105	1	62	cutinase family protein [Mycobacterium avium]
MTB_ORF_35316:4169353-4169709()	WP_071512663.1	55.556	63	28	0	43	105	4	66	cutinase family protein [Mycobacterium malmoense]
MTB_ORF_35316:4169353-4169709()	WP_204079000.1	57.143	63	25	1	45	105	3	65	cutinase family protein [Mycobacterium riyadhense]
MTB_ORF_35316:4169353-4169709()	WP_153043589.1	64	50	15	1	56	105	27	73	cutinase family protein, partial [Mycobacterium ostraviense]
MTB_ORF_35316:4169353-4169709()	WP_186242962.1	73.684	38	10	0	68	105	30	67	cutinase family protein [Mycobacterium simulans]
MTB_ORF_35316:4169353-4169709()	WP_097940194.1	63.462	52	13	1	54	105	2	47	cutinase family protein [Mycolicibacterium agri]
MTB_ORF_35316:4169353-4169709()	WP_083095580.1	57.353	68	29	0	38	105	5	72	cutinase family protein [Mycobacterium mantenii]
MTB_ORF_35316:4169353-4169709()	WP_193791105.1	69.767	43	13	0	63	105	4	46	cutinase family protein [Mycobacterium paraense]
MTB_ORF_35316:4169353-4169709()	WP_041312134.1	61.667	60	22	1	46	105	4	62	cutinase family protein [Mycobacterium sp. JS623]
MTB_ORF_35316:4169353-4169709()	WP_067764369.1	65.116	43	15	0	63	105	4	46	cutinase family protein [Mycobacterium sp. E802]
MTB_ORF_35316:4169353-4169709()	BBZ51793.1	57.143	63	25	1	45	105	3	65	putative cutinase [Mycobacterium heidelbergense]
MTB_ORF_35316:4169353-4169709()	RUP03113.1	55.738	61	27	0	45	105	4	64	MAG: cutinase family protein [Mycobacterium sp.]
MTB_ORF_35316:4169353-4169709()	WP_003922443.1	69.767	43	13	0	63	105	7	49	cutinase family protein [Mycobacterium xenopi]
MTB_ORF_35316:4169353-4169709()	WP_191499472.1	73.684	38	10	0	68	105	30	67	cutinase family protein [Mycobacterium simulans]
MTB_ORF_35316:4169353-4169709()	WP_197517006.1	75	40	10	0	66	105	7	46	MULTISPECIES: cutinase family protein [unclassified Mycobacterium]
MTB_ORF_35316:4169353-4169709()	WP_083071997.1	57.143	63	25	1	45	105	5	67	cutinase family protein [Mycobacterium heidelbergense]
MTB_ORF_35316:4169353-4169709()	WP_011782909.1	55.932	59	26	0	47	105	5	63	MULTISPECIES: cutinase family protein [Mycolicibacterium]
MTB_ORF_35316:4169353-4169709()	WP_083137317.1	53.731	67	24	2	41	105	6	67	cutinase family protein [Mycobacterium alsense]
MTB_ORF_35316:4169353-4169709()	WP_020728714.1	50.746	67	33	0	39	105	7	73	cutinase family protein [Mycobacterium marinum]
MTB_ORF_35316:4169353-4169709()	KAL07086.1	60.714	56	13	1	58	104	2	57	hypothetical protein T596_04039 [Mycobacterium tuberculosis UT0075]
MTB_ORF_35316:4169353-4169709()	OBH02807.1	75	40	10	0	66	105	14	53	cutinase [Mycobacterium sp. E2699]
MTB_ORF_35316:4169353-4169709()	WP_267735025.1	56.923	65	24	1	41	105	12	72	cutinase family protein [Mycobacterium sp. Aquia_213]
MTB_ORF_35316:4169353-4169709()	ORW96766.1	60.377	53	21	0	53	105	6	58	cutinase [Mycobacterium sp. IEC1808]
MTB_ORF_35316:4169353-4169709()	WP_155902887.1	52.174	69	30	2	39	105	1	68	cutinase family protein [Mycolicibacterium sp. CBMA 226]
MTB_ORF_35316:4169353-4169709()	ORW30671.1	69.767	43	13	0	63	105	12	54	cutinase [Mycobacterium paraense]
MTB_ORF_35316:4169353-4169709()	OBG23408.1	75	40	10	0	66	105	14	53	cutinase [Mycolicibacterium celeriflavum]
MTB_ORF_35316:4169353-4169709()	ORW10189.1	73.81	42	11	0	64	105	18	59	cutinase [Mycobacterium kyorinense]
MTB_ORF_35316:4169353-4169709()	WP_110775257.1	66.667	45	15	0	61	105	3	47	MULTISPECIES: cutinase family protein [Mycolicibacterium]
MTB_ORF_35316:4169353-4169709()	WP_110883525.1	66.667	45	15	0	61	105	3	47	cutinase family protein [Mycolicibacterium wolinskyi]
MTB_ORF_35316:4169353-4169709()	MBS4727792.1	58.462	65	24	2	44	106	2	65	cutinase family protein [Mycobacterium sp. SM1]
MTB_ORF_35316:4169353-4169709()	WP_246584861.1	75	40	10	0	66	105	2	41	cutinase family protein [[Mycobacterium] fortunisiensis]
MTB_ORF_35316:4169353-4169709()	ORA43844.1	75	40	10	0	66	105	18	57	cutinase family protein [Mycolicibacterium celeriflavum]
MTB_ORF_35316:4169353-4169709()	WP_234010110.1	67.442	43	14	0	62	104	6	48	cutinase family protein [Mycobacterium colombiense]
MTB_ORF_35316:4169353-4169709()	WP_246216856.1	69.767	43	13	0	63	105	4	46	cutinase family protein [Mycobacterium botniense]
MTB_ORF_35316:4169353-4169709()	OBC01937.1	63.265	49	18	0	57	105	5	53	cutinase [Mycobacterium sp. 852013-50091_SCH5140682]
MTB_ORF_35316:4169353-4169709()	WP_082949147.1	75	40	10	0	66	105	22	61	cutinase family protein [Mycolicibacterium celeriflavum]
MTB_ORF_35316:4169353-4169709()	WP_236054752.1	58.462	65	24	2	44	106	6	69	cutinase family protein [Mycobacterium sp. SM1]
MTB_ORF_35316:4169353-4169709()	GFG75903.1	69.767	43	13	0	63	105	29	71	cutinase [Mycobacterium botniense]
MTB_ORF_35316:4169353-4169709()	WP_083006436.1	75	40	10	0	66	105	22	61	cutinase family protein [Mycolicibacterium celeriflavum]
MTB_ORF_35316:4169353-4169709()	WP_102145191.1	55	60	26	1	46	105	2	60	cutinase family protein [Mycobacterium sp. QGD 101]
MTB_ORF_35316:4169353-4169709()	WP_085080536.1	57.895	57	21	1	49	105	13	66	cutinase family protein [Mycobacterium palustre]
MTB_ORF_35316:4169353-4169709()	WP_082947526.1	68.293	41	13	0	65	105	23	63	cutinase family protein [Mycobacterium sp. E2479]
MTB_ORF_35316:4169353-4169709()	OBH60057.1	68.293	41	13	0	65	105	28	68	cutinase [Mycobacterium sp. E2479]
MTB_ORF_35316:4169353-4169709()	WP_015288154.1	63.158	57	12	1	58	105	2	58	cutinase Cut1 [Mycobacterium canettii]
MTB_ORF_35316:4169353-4169709()	WP_085249481.1	73.684	38	10	0	68	105	30	67	cutinase family protein [Mycobacterium riyadhense]
MTB_ORF_35316:4169353-4169709()	WP_067158889.1	48.148	81	33	3	41	117	6	81	cutinase family protein [Mycobacterium sp. 1245805.9]
MTB_ORF_35316:4169353-4169709()	WP_193376527.1	77.5	40	9	0	66	105	10	49	cutinase family protein [Mycobacterium sp. UM_CSW]
MTB_ORF_35316:4169353-4169709()	MBU9763167.1	75	40	10	0	66	105	21	60	cutinase family protein [[Mycobacterium] fortunisiensis]
MTB_ORF_35316:4169353-4169709()	WP_068179473.1	47.561	82	34	3	41	118	6	82	cutinase family protein [Mycobacterium sp. UM_CSW]
MTB_ORF_35316:4169353-4169709()	WP_066938994.1	49.231	65	33	0	41	105	2	66	cutinase family protein [Mycobacterium sp. 1554424.7]
MTB_ORF_35316:4169353-4169709()	MCH9768985.1	65.385	52	15	1	63	114	2	50	MAG: cutinase family protein [Actinomycetia bacterium]
MTB_ORF_35316:4169353-4169709()	WP_041179656.1	63.158	57	12	1	58	105	2	58	cutinase Cut1 [Mycobacterium canettii]
MTB_ORF_35316:4169353-4169709()	OBI12464.1	77.5	40	9	0	66	105	14	53	cutinase [Mycobacterium sp. E2327]
MTB_ORF_35316:4169353-4169709()	KBZ62217.1	67.442	43	14	0	62	104	41	83	hypothetical protein K875_03138 [Mycobacterium [tuberculosis] TKK-01-0051]
MTB_ORF_35316:4169353-4169709()	WP_230870439.1	63.158	57	12	1	58	105	2	58	cutinase Cut1 [Mycobacterium canettii]
MTB_ORF_35316:4169353-4169709()	WP_142282152.1	77.5	40	9	0	66	105	10	49	cutinase family protein [Mycobacterium sp. IEC1808]
MTB_ORF_35316:4169353-4169709()	PIJ30012.1	60.656	61	19	1	45	105	7	62	cutinase family protein [Mycobacterium heckeshornense]
MTB_ORF_35316:4169353-4169709()	WP_051641275.1	64.706	51	18	0	55	105	12	62	cutinase family protein [Mycobacterium triplex]
MTB_ORF_35316:4169353-4169709()	WP_270718781.1	51.667	60	29	0	46	105	5	64	cutinase family protein [Mycolicibacterium sp. BiH015]
MTB_ORF_35316:4169353-4169709()	WP_158016698.1	52.174	69	33	0	37	105	5	73	cutinase family protein [Mycobacterium basiliense]
MTB_ORF_35316:4169353-4169709()	WP_094361875.1	50.746	67	33	0	39	105	7	73	cutinase family protein [Mycobacterium marinum]
MTB_ORF_35316:4169353-4169709()	ORW91066.1	77.5	40	9	0	66	105	14	53	cutinase [Mycobacterium sp. IEC1808]
MTB_ORF_35316:4169353-4169709()	WP_041180500.1	63.158	57	12	1	58	105	2	58	cutinase Cut1 [Mycobacterium canettii]
MTB_ORF_35316:4169353-4169709()	WP_208674435.1	55	60	27	0	46	105	4	63	cutinase family protein [Mycolicibacterium austroafricanum]
MTB_ORF_35316:4169353-4169709()	WP_068101024.1	48.148	81	33	3	41	117	6	81	cutinase family protein [Mycobacterium sp. E2327]
MTB_ORF_35316:4169353-4169709()	CCK55739.1	61.667	60	14	1	55	105	20	79	Putative cutinase Cut1 [Mycobacterium canettii CIPT 140070008]
MTB_ORF_35316:4169353-4169709()	MBV8180362.1	54.098	61	28	0	45	105	3	63	MAG: cutinase family protein [Mycobacterium sp.]
MTB_ORF_35316:4169353-4169709()	WP_138745367.1	69.767	43	13	0	63	105	39	81	cutinase family protein [Mycobacterium sp. DBP42]
MTB_ORF_35316:4169353-4169709()	WP_184445438.1	66.667	42	14	0	64	105	22	63	cutinase family protein [Mycobacterium sp. AZCC_0083]
MTB_ORF_35316:4169353-4169709()	WP_179963448.1	53.846	65	27	1	41	105	6	67	cutinase family protein [Mycobacterium lacus]
MTB_ORF_35316:4169353-4169709()	OBI19635.1	68.182	44	14	0	62	105	13	56	cutinase [Mycobacterium sp. E2462]
MTB_ORF_35316:4169353-4169709()	ORW01163.1	53.846	65	27	1	41	105	12	73	cutinase [Mycobacterium lacus]
MTB_ORF_35316:4169353-4169709()	WP_235009621.1	59.016	61	24	1	45	105	3	62	cutinase family protein [Mycobacterium sp. 3519A]
MTB_ORF_35316:4169353-4169709()	WP_067114814.1	58.824	51	21	0	55	105	16	66	cutinase family protein [Mycobacterium sp. 852002-51057_SCH5723018]
MTB_ORF_35316:4169353-4169709()	WP_255641894.1	61.818	55	19	1	53	105	2	56	MULTISPECIES: cutinase family protein [Mycobacterium]
MTB_ORF_35316:4169353-4169709()	WP_129446648.1	61.404	57	13	1	58	105	2	58	cutinase Cut1 [Mycobacterium tuberculosis]
MTB_ORF_35316:4169353-4169709()	WP_186243937.1	55.556	63	26	1	45	105	3	65	cutinase family protein [Mycobacterium simulans]
MTB_ORF_35316:4169353-4169709()	ORA32907.1	63.265	49	18	0	57	105	5	53	cutinase family protein [Mycobacterium aquaticum]
MTB_ORF_35316:4169353-4169709()	CCK63901.1	61.667	60	14	1	55	105	12	71	Putative cutinase Cut1 [Mycobacterium canettii CIPT 140070017]
MTB_ORF_35316:4169353-4169709()	NVN48817.1	73.684	38	10	0	68	105	12	49	hypothetical protein HLY00_237 [Mycolicibacterium hippocampi]
MTB_ORF_35316:4169353-4169709()	WP_036376980.1	55	60	27	0	46	105	4	63	cutinase family protein [Mycolicibacterium austroafricanum]
MTB_ORF_35316:4169353-4169709()	WP_031676643.1	61.404	57	13	1	58	105	2	58	cutinase Cut1 [Mycobacterium tuberculosis]
MTB_ORF_35316:4169353-4169709()	WP_031679571.1	61.404	57	13	1	58	105	2	58	cutinase Cut1 [Mycobacterium tuberculosis]
MTB_ORF_35316:4169353-4169709()	WP_006241666.1	72.093	43	12	0	63	105	19	61	cutinase family protein [Mycolicibacterium tusciae]
MTB_ORF_35316:4169353-4169709()	WP_238553435.1	67.442	43	14	0	62	104	6	48	cutinase family protein [Mycobacterium colombiense]
MTB_ORF_35316:4169353-4169709()	WP_031661939.1	61.404	57	13	1	58	105	2	58	cutinase Cut1 [Mycobacterium tuberculosis]
MTB_ORF_35316:4169353-4169709()	WP_003907766.1	61.404	57	13	1	58	105	2	58	cutinase Cut1 [Mycobacterium tuberculosis]
MTB_ORF_35316:4169353-4169709()	WP_140027192.1	61.404	57	13	1	58	105	2	58	cutinase Cut1 [Mycobacterium tuberculosis]
MTB_ORF_35316:4169353-4169709()	MBY0441539.1	67.442	43	14	0	63	105	24	66	MAG: cutinase family protein [Mycobacteriaceae bacterium]
MTB_ORF_35316:4169353-4169709()	MBV8292208.1	54.098	61	28	0	45	105	3	63	MAG: cutinase family protein [Mycobacterium sp.]
MTB_ORF_35316:4169353-4169709()	WP_086647808.1	61.404	57	13	1	58	105	2	58	cutinase Cut1 [Mycobacterium tuberculosis]
MTB_ORF_35316:4169353-4169709()	WP_031663422.1	61.404	57	13	1	58	105	2	58	cutinase Cut1 [Mycobacterium tuberculosis]
MTB_ORF_35316:4169353-4169709()	WP_183078455.1	61.404	57	13	1	58	105	2	58	cutinase Cut1 [Mycobacterium tuberculosis]
MTB_ORF_35316:4169353-4169709()	WP_050166917.1	61.404	57	13	1	58	105	2	58	cutinase Cut1 [Mycobacterium tuberculosis]
MTB_ORF_35316:4169353-4169709()	WP_234707790.1	65.385	52	16	1	54	105	2	51	cutinase family protein [Mycolicibacterium elephantis]
MTB_ORF_35316:4169353-4169709()	WP_031666533.1	61.404	57	13	1	58	105	2	58	cutinase Cut1 [Mycobacterium tuberculosis]
MTB_ORF_35316:4169353-4169709()	MBI3223713.1	55	60	23	1	46	105	7	62	MAG: cutinase family protein [Mycolicibacterium cosmeticum]
MTB_ORF_35316:4169353-4169709()	WP_178357281.1	73.684	38	10	0	68	105	27	64	cutinase family protein [Mycolicibacterium hippocampi]
MTB_ORF_35316:4169353-4169709()	WP_068038963.1	73.684	38	10	0	68	105	11	48	cutinase family protein [Mycobacterium sp. E2733]
MTB_ORF_35316:4169353-4169709()	WP_064885155.1	74.359	39	10	0	66	104	24	62	cutinase family protein [Mycobacterium colombiense]
MTB_ORF_35316:4169353-4169709()	WP_010950592.1	61.404	57	13	1	58	105	2	58	MULTISPECIES: cutinase Cut1 [Mycobacterium tuberculosis complex]
MTB_ORF_35316:4169353-4169709()	WP_231609019.1	76.316	38	9	0	68	105	1	38	cutinase family protein [Mycobacterium shottsii]
MTB_ORF_35316:4169353-4169709()	WP_264026262.1	75.676	37	9	0	69	105	31	67	cutinase family protein [Mycolicibacterium pyrenivorans]
MTB_ORF_35316:4169353-4169709()	WP_236735092.1	65.385	52	16	1	54	105	2	51	cutinase family protein [Mycolicibacterium elephantis]
MTB_ORF_35316:4169353-4169709()	WP_067171965.1	55.224	67	26	2	39	105	1	63	cutinase family protein [Mycobacterium marseillense]
MTB_ORF_35316:4169353-4169709()	WP_057139716.1	61.404	57	13	1	58	105	2	58	cutinase Cut1 [Mycobacterium tuberculosis]
MTB_ORF_35316:4169353-4169709()	EAY60020.1	60	60	15	1	55	105	49	108	cutinase cut1 [Mycobacterium tuberculosis C]
MTB_ORF_35316:4169353-4169709()	CEJ28865.1	60	60	15	1	55	105	20	79	Putative cutinase Cut1 [Mycobacterium tuberculosis variant bovis]
MTB_ORF_35316:4169353-4169709()	WP_234785775.1	65.385	52	16	1	54	105	2	51	cutinase family protein [Mycolicibacterium elephantis]
MTB_ORF_35316:4169353-4169709()	ORW83151.1	58.182	55	23	0	51	105	1	55	cutinase [Mycobacterium riyadhense]
MTB_ORF_35316:4169353-4169709()	WP_066899792.1	50.746	67	26	1	39	105	1	60	cutinase family protein [Mycolicibacterium houstonense]
MTB_ORF_35316:4169353-4169709()	CLA58114.1	60	60	15	1	55	105	12	71	Putative cutinase Cut1 [Mycobacterium tuberculosis]
MTB_ORF_35316:4169353-4169709()	WP_052656352.1	61.404	57	13	1	58	105	2	58	cutinase Cut1 [Mycobacterium tuberculosis]
MTB_ORF_35316:4169353-4169709()	WP_060811848.1	61.404	57	13	1	58	105	2	58	cutinase Cut1 [Mycobacterium tuberculosis]
MTB_ORF_35316:4169353-4169709()	EFD13381.1	60	60	15	1	55	105	12	71	cutinase cut1 [Mycobacterium tuberculosis T46]
MTB_ORF_35316:4169353-4169709()	WP_269199277.1	55.224	67	25	2	39	105	1	62	cutinase family protein [Mycobacterium avium]
MTB_ORF_35316:4169353-4169709()	WP_211696813.1	60	50	20	0	56	105	13	62	cutinase family protein [Mycobacterium spongiae]
MTB_ORF_35316:4169353-4169709()	EFD43439.1	60	60	15	1	55	105	12	71	cutinase cut1 [Mycobacterium tuberculosis variant africanum K85]
MTB_ORF_35316:4169353-4169709()	WP_207546673.1	57.377	61	25	1	45	105	3	62	cutinase family protein [Mycobacterium mantenii]
MTB_ORF_35316:4169353-4169709()	WP_083166032.1	63.265	49	18	0	57	105	28	76	cutinase family protein [Mycobacterium aquaticum]
MTB_ORF_35316:4169353-4169709()	GAY18074.1	51.471	68	31	1	38	105	5	70	hypothetical protein MSZK_48000 [Mycobacterium sp. shizuoka-1]
MTB_ORF_35316:4169353-4169709()	WP_240264188.1	60.417	48	19	0	58	105	2	49	cutinase family protein [Mycobacterium paraterrae]
MTB_ORF_35316:4169353-4169709()	WP_067382670.1	63.462	52	19	0	54	105	16	67	cutinase family protein [Mycobacterium sp. 1164966.3]
MTB_ORF_35316:4169353-4169709()	WP_059090755.1	63.265	49	17	1	63	110	21	69	cutinase family protein [Mycobacterium sp. GA-2829]
MTB_ORF_35316:4169353-4169709()	WP_012392985.1	60.938	64	17	2	48	105	6	67	cutinase family protein [Mycobacterium marinum]
MTB_ORF_35316:4169353-4169709()	MBS2079459.1	61.224	49	14	1	69	117	31	74	cutinase family protein, partial [Mycobacterium tuberculosis]
MTB_ORF_35316:4169353-4169709()	WP_085302433.1	53.226	62	26	1	44	105	9	67	cutinase family protein [Mycolicibacillus koreensis]
MTB_ORF_35316:4169353-4169709()	WP_020727386.1	60.938	64	17	2	48	105	6	67	cutinase family protein [Mycobacterium marinum]
MTB_ORF_35316:4169353-4169709()	AQT79699.1	58.491	53	22	0	52	104	9	61	cutinase [Mycolicibacterium litorale]
MTB_ORF_35316:4169353-4169709()	WP_215731225.1	61.224	49	14	1	69	117	20	63	cutinase family protein, partial [Mycobacterium tuberculosis]
MTB_ORF_35316:4169353-4169709()	MBP2450319.1	51.22	82	29	3	23	104	5	75	cutinase [Mycolicibacterium lutetiense]
MTB_ORF_35316:4169353-4169709()	WP_134426617.1	60.938	64	17	2	48	105	6	67	cutinase family protein [Mycobacterium ulcerans]
MTB_ORF_35316:4169353-4169709()	MBV9516428.1	56.452	62	25	1	44	105	5	64	MAG: cutinase family protein [Mycobacteriaceae bacterium]
[truncated: 18,997 more rows]

## Sheet: 3C
Table 3C: Blastp hits using Bacterial Peptide Database (BactPepDb).
smORFs	Id	Organism	Molecule	Alignment	I	E	B	L	Status	SP	TM	SS	PDB	C
>MTB_ORF_10085:1177286-1177378(+)	1741556	Mycobacterium tuberculosis CAS/NITR204	Chromosomal	VADALCKVIENTAVSLRYAETEQSRAPGMR |||||||||||||||||||||||||||||| VADALCKVIENTAVSLRYAETEQSRAPGMR	100	1e-14	63	30	Partially duplicated	0	0	0	0	0
>MTB_ORF_10085:1177286-1177378(+)	1779578	Mycobacterium tuberculosis Haarlem/NITR202	Chromosomal	VADALCKVIENTAVSLRYAETEQSRAPGMR |||||||||||||||||||||||||||||| VADALCKVIENTAVSLRYAETEQSRAPGMR	100	1e-14	63	30	Intergenic / Hypothetical	0	0	0	0	0
>MTB_ORF_21942:2551548-2552939(+)	644190	Thermoanaerobacter mathranii / mathranii A3	Chromosomal	VVPRASMPKFLSTARGLAAAADGAAVGCGH ||| + +|||+ | ++ | || VVPISEIPKFIKRVREISKKYDIPIPCYGH AGDGNVHMAIACKDPE |||||+| | | || AGDGNIH-ATPIKKPE	43	0.0024	39	58	Intergenic / Hypothetical	0	0	0	1	0
>MTB_ORF_21942:2551548-2552939(+)	644191	Thermoanaerobacter mathranii / mathranii A3	Chromosomal	KKKKLMTDIFALAMELGGAISGEHGVGRAK | ++ +++ + || ||||||+| + KVDAVLKELYVTVKDAGGTISGEHGIGNKR TGYFLELEDPVKISLMRRIKQSFDPAGILN | + + | +|+ ||++ || ||| KDYLPLILELQHIEMMKAIKKALDPNLILN PGVVF || +| PGKIF	35	2e-07	51	70	Intergenic / Hypothetical	0	0	0	0	3
>MTB_ORF_21942:2551548-2552939(+)	889956	Sulfolobus islandicus L.S.2.15	Chromosomal	LAMELGGAISGEHGVGRAKTGYFLELEDPV +|+||||++|||||+| | | | | MAIELGGSVSGEHGIGVQKAK--LMAEQIV K------ISLMRRIKQSFDPAGILNP | + || +||+ || |+|| KHNGVSVLDLMYQIKKLIDPDDIMNP	44	0.00038	41	73	Intergenic / Hypothetical	0	0	0	0	0
>MTB_ORF_21942:2551548-2552939(+)	1211161	Lactobacillus delbrueckii / bulgaricus ATCC BAA-365	Chromosomal	PEKKKKLMTDIFALAMELGGAISGEHGVGR || ++ ++| +|||| ||||| || PESVNIVLHEMFTKDLELGGTISGEHAVGM AKTGY-FLELEDPVKISLMRRIKQSFDPAG | + +|| + | + +|| ||| LKNQWNNVELGEDVDW-IQHQIKSLFDPMN ILNP +||| LLNP	40	1.7e-05	46	69	Intergenic / Hypothetical	0	0	0	0	0
>MTB_ORF_21942:2551548-2552939(+)	1389881	Burkholderia pseudomallei 1026b	Chromosomal	IFALAMELGGAISGEHGVGRAKTGYFLELE ++ + |+|| |+ |||+| | + VYGIVREMGGPIAAEHGIGALKRPFPGYAR DPVKISLMRRIKQSFDPAGILNPG +|++|| +| +||| |+|||| STAEIAVMRAMKAAFDPLGMLNPG	38	2.2e-06	48	74	RefSeq: YP_006276628.1	0	0	0	0	2
>MTB_ORF_21942:2551548-2552939(+)	1397838	Burkholderia pseudomallei BPC006	Chromosomal	LGGAISGEHGVGRAKTGYFLELEDPVKISL +|| |+ |||+| | + +|++ MGGPIAAEHGIGALKRPFPGYARSTAEIAV MRRIKQSFDPAGILNPG || +| +||| |+|||| MRAMKAAFDPLGMLNPG	42	5.9e-05	44	50	RefSeq: YP_006654791.1	0	0	0	0	0
>MTB_ORF_21942:2551548-2552939(+)	1404266	Burkholderia pseudomallei 1106a	Chromosomal	LGGAISGEHGVGRAKTGYFLELEDPVKISL +|| |+ |||+| | + +|++ MGGPIAAEHGIGALKRPFPGYARSTAEIAV MRRIKQSFDPAGILNPG || +| +||| |+|||| MRAMKAAFDPLGMLNPG	42	5.9e-05	44	50	RefSeq: YP_001068241.1	0	0	0	0	0
>MTB_ORF_21942:2551548-2552939(+)	1410094	Burkholderia pseudomallei 668	Chromosomal	IFALAMELGGAISGEHGVGRAKTGYFLELE ++ + |+|| |+ |||+| | + VYGIVREMGGPIAAEHGIGALKRPFPGYAR DPVKISLMRRIKQSFDPAGILNPG +|++|| +| +||| |+|||| STAEIAVMRAMKAAFDPLGMLNPG	38	2.3e-06	48	74	Intergenic / Hypothetical	0	0	0	0	0
>MTB_ORF_21942:2551548-2552939(+)	1641170	Bacillus coagulans 2-6	Chromosomal	IFALAMELGGAISGEHGVGRAKTGYFLELE | + + || +|||||| | | | IVSFVLSKGGTCTGEHGVGIGKAKYQREEH DPVKISLMRRIKQSFDPAGILNPGVVF | |++|| ||| ||||| +| GPA-YGTMKKIKDLFDPNHILNPGKIF	43	2.1e-06	48	63	RefSeq: YP_004568897.1	0	0	0	0	0
>MTB_ORF_29631:3467307-3467612(+)	105664	Blastococcus saxobsidens DD2	Chromosomal	MTATIGFRPTEKDEQIINAAMRSGERKSDV +| |||||||++||+|| || ||| +|| VTKTIGFRPTDEDERIIREGMRDGERTADV IRRALQLLEREVWIKQARTDAERLRDEDVS |||||+||+|| |+ +|| ||||| |||+| IRRALRLLDREAWLARARGDAERLADEDLS TEPDAW | ||| GEADAW	66	2.6e-24	91	66	RefSeq: YP_005330208.1	0	0	0	1	0
>MTB_ORF_29631:3467307-3467612(+)	295422	Microlunatus phosphovorus NM-1	Chromosomal	MTATIGFRPTEKDEQIINAAMRSGERKSDV | |+|||||| +||+|+ | || |+ MAASIGFRPTLEDERILREAALPGESTSET IRRALQLLEREVWIKQARTDAERLRDEDVS +||||+||+ | |+ | | ||| |+|||++ LRRALRLLDHEHWLSQFRADAEALKDEDLN TEPDAW ||||| AEPDAW	56	8.5e-20	80	66	RefSeq: YP_004574422.1	0	0	0	0	0
>MTB_ORF_29631:3467307-3467612(+)	445386	Xylanimonas cellulosilytica DSM 15894	Chromosomal	LMTATIGFRPTEKDEQIINAAMRSGERKSD + | |||||| +| +|+ | | | MATETIGFRPNAEDRRILEA---DGGSASA VIRRALQLLEREVWIKQARTDAERLRDEDV |||||+||+ | |++||| || |||||+ TIRRALRLLDHEKWLEQARKDAIALRDEDL STEPDAW +|||||| NTEPDAW	55	1.9e-16	71	64	RefSeq: YP_003326330.1	0	0	0	1	0
>MTB_ORF_29631:3467307-3467612(+)	590205	Streptosporangium roseum DSM 43021	Chromosomal	EQIINAAMRSGERKSDVIRRALQLLEREVW |++++ | +|||| |+ + | | ERVLSELTSDGRSTTDVIREAIHIAGRLRW IKQARTDAERL ++||||||||| MEQARTDAERL	43	0.00041	37	76	RefSeq: YP_003341706.1	0	0	0	0	0
>MTB_ORF_29631:3467307-3467612(+)	939807	Frankia sp. EuI1c	Chromosomal	MRSGERKSDVIRRALQLLEREVWIKQART || || |||||| + |+||||+ + + MRHGEIPGDVIRRAPRFLDREVWLAKVHS	51	0.0037	34	44	Entity-overlapping	0	0	0	0	0
>MTB_ORF_29631:3467307-3467612(+)	943147	Frankia symbiont 4085684	Chromosomal	MTATIGFRPTEKDEQIINAAMRSGERKSDV | ||||||||+||||| |||| || ||| MATTIGFRPTEEDEQIIKAAMRPDERTSDV IRRALQLLEREVWIKQARTDAERLRDEDVS |||||+|||||||+ +|| ||||| |||+ IRRALRLLEREVWLSRARCDAERLADEDLG TEPDAW | | | DEADVW	72	4.1e-26	96	66	RefSeq: YP_004582243.1	0	0	0	1	0
>MTB_ORF_29631:3467307-3467612(+)	1718617	Mycobacterium tuberculosis KZN 605	Chromosomal	MTATIGFRPTEKDEQIINAAMRSGERKSDV |||||||||||||||||||||||||||||| MTATIGFRPTEKDEQIINAAMRSGERKSDV IRRALQLLEREVWIKQARTDAERLRDEDVS |||||||||||||||||||||||||||||| IRRALQLLEREVWIKQARTDAERLRDEDVS TEPDAW |||||| TEPDAW	100	6.4e-41	134	66	Entity-overlapping	0	0	0	0	0
>MTB_ORF_29631:3467307-3467612(+)	1720783	Mycobacterium tuberculosis EAI5/NITR206	Chromosomal	MTATIGFRPTEKDEQIINAAMRSGERKSDV ||||||||||||||||| |||||||||||| MTATIGFRPTEKDEQIIKAAMRSGERKSDV IRRALQLLEREVWIKQARTDAERLRDEDVS |||||||||||||||||||||||||||||| IRRALQLLEREVWIKQARTDAERLRDEDVS TEPDAW |||||| TEPDAW	98	5.5e-40	132	66	RefSeq: YP_007967026.1	0	0	0	0	0
>MTB_ORF_29631:3467307-3467612(+)	1721331	Mycobacterium bovis AF2122/97	Chromosomal	MTATIGFRPTEKDEQIINAAMRSGERKSDV ||||||||||||||||| |||||||||||| MTATIGFRPTEKDEQIIKAAMRSGERKSDV IRRALQLLEREVWIKQARTDAERLRDEDVS |||||||||||||||||||||||||||||| IRRALQLLEREVWIKQARTDAERLRDEDVS TEPDAW |||||| TEPDAW	98	5.5e-40	132	66	Entity-overlapping	0	0	0	0	0
>MTB_ORF_29631:3467307-3467612(+)	1722042	Mycobacterium tuberculosis CDC1551	Chromosomal	MTATIGFRPTEKDEQIINAAMRSGERKSDV |||||||||||||||||||||||||||||| MTATIGFRPTEKDEQIINAAMRSGERKSDV IRRALQLLEREVWIKQARTDAERLRDEDVS |||||||||||||||||||||||||||||| IRRALQLLEREVWIKQARTDAERLRDEDVS TEPDAW |||||| TEPDAW	100	6.4e-41	134	66	Entity-overlapping	0	0	0	0	0
>MTB_ORF_29631:3467307-3467612(+)	1727611	Mycobacterium bovis Tokyo 172	Chromosomal	MTATIGFRPTEKDEQIINAAMRSGERKSDV ||||||||||||||||| |||||||||||| MTATIGFRPTEKDEQIIKAAMRSGERKSDV IRRALQLLEREVWIKQARTDAERLRDEDVS |||||||||||||||||||||||||||||| IRRALQLLEREVWIKQARTDAERLRDEDVS TEPDAW |||||| TEPDAW	98	5.5e-40	132	66	Entity-overlapping	0	0	0	0	0
>MTB_ORF_29631:3467307-3467612(+)	1728417	Mycobacterium bovis Mexico	Chromosomal	MTATIGFRPTEKDEQIINAAMRSGERKSDV ||||||||||||||||| |||||||||||| MTATIGFRPTEKDEQIIKAAMRSGERKSDV IRRALQLLEREVWIKQARTDAERLRDEDVS |||||||||||||||||||||||||||||| IRRALQLLEREVWIKQARTDAERLRDEDVS TEPDAW |||||| TEPDAW	98	5.5e-40	132	66	Entity-overlapping	0	0	0	0	0
>MTB_ORF_29631:3467307-3467612(+)	1729895	Mycobacterium tuberculosis H37Rv	Chromosomal	MTATIGFRPTEKDEQIINAAMRSGERKSDV |||||||||||||||||||||||||||||| MTATIGFRPTEKDEQIINAAMRSGERKSDV IRRALQLLEREVWIKQARTDAERLRDEDVS |||||||||||||||||||||||||||||| IRRALQLLEREVWIKQARTDAERLRDEDVS TEPDAW |||||| TEPDAW	100	6.4e-41	134	66	Entity-overlapping	0	0	0	0	0
>MTB_ORF_29631:3467307-3467612(+)	1732300	Mycobacterium canettii CIPT 140010059	Chromosomal	MRSGERKSDVIRRALQLLEREVWIKQARTD |||||||||||||||||||||||||||||| MRSGERKSDVIRRALQLLEREVWIKQARTD AERLRDEDVSTEPDAW |||||||||||||||| AERLRDEDVSTEPDAW	100	5.1e-25	93	46	Intergenic / Hypothetical	0	0	0	0	0
>MTB_ORF_29631:3467307-3467612(+)	1738006	Mycobacterium tuberculosis RGTB423	Chromosomal	MTATIGFRPTEKDEQIINAAMRSGERKSDV ||||||||||||||||| |||||||||||| MTATIGFRPTEKDEQIIKAAMRSGERKSDV IRRALQLLEREVWIKQARTDAERLRDEDVS |||||||||||||||||||||||||||||| IRRALQLLEREVWIKQARTDAERLRDEDVS TEPDAW |||||| TEPDAW	98	5.5e-40	132	66	RefSeq: YP_005924223.1	0	0	0	0	0
>MTB_ORF_29631:3467307-3467612(+)	1739465	Mycobacterium bovis BCG Pasteur 1173P2	Chromosomal	MTATIGFRPTEKDEQIINAAMRSGERKSDV ||||||||||||||||| |||||||||||| MTATIGFRPTEKDEQIIKAAMRSGERKSDV IRRALQLLEREVWIKQARTDAERLRDEDVS |||||||||||||||||||||||||||||| IRRALQLLEREVWIKQARTDAERLRDEDVS TEPDAW |||||| TEPDAW	98	5.5e-40	132	66	Entity-overlapping	0	0	0	0	0
>MTB_ORF_29631:3467307-3467612(+)	1740925	Mycobacterium sp. JDM601	Chromosomal	VVLMTATIGFRPTEKDEQIINAAMRSGERK | +| +||||||+ ||+|+ | | || VGVMAGSIGFRPTQDDERILREASRPGEST SDVIRRALQLLEREVWIKQARTDAERLRDE || +||||+||+ + |+ | | ||| |+|| SDTLRRALRLLDHDRWLTQFRADAEALKDE DVSTEPDAW ||+ ||+|| DVNAEPEAW	55	9.9e-21	82	69	RefSeq: YP_004522512.1	0	0	0	0	0
>MTB_ORF_29631:3467307-3467612(+)	1743127	Mycobacterium tuberculosis CAS/NITR204	Chromosomal	MTATIGFRPTEKDEQIINAAMRSGERKSDV ||||||||||||||||| |||||||||||| MTATIGFRPTEKDEQIIKAAMRSGERKSDV IRRALQLLEREVWIKQARTDAERLRDEDVS |||||||||||||||||||||||||||||| IRRALQLLEREVWIKQARTDAERLRDEDVS TEPDAW |||||| TEPDAW	98	5.5e-40	132	66	RefSeq: YP_007962971.1	0	0	0	0	0
>MTB_ORF_29631:3467307-3467612(+)	1754667	Mycobacterium tuberculosis KZN 4207	Chromosomal	MTATIGFRPTEKDEQIINAAMRSGERKSDV |||||||||||||||||||||||||||||| MTATIGFRPTEKDEQIINAAMRSGERKSDV IRRALQLLEREVWIKQARTDAERLRDEDVS |||||||||||||||||||||||||||||| IRRALQLLEREVWIKQARTDAERLRDEDVS TEPDAW |||||| TEPDAW	100	6.4e-41	134	66	Entity-overlapping	0	0	0	0	0
>MTB_ORF_29631:3467307-3467612(+)	1757238	Mycobacterium bovis Korea 1168P	Chromosomal	MTATIGFRPTEKDEQIINAAMRSGERKSDV ||||||||||||||||| |||||||||||| MTATIGFRPTEKDEQIIKAAMRSGERKSDV IRRALQLLEREVWIKQARTDAERLRDEDVS |||||||||||||||||||||||||||||| IRRALQLLEREVWIKQARTDAERLRDEDVS TEPDAW |||||| TEPDAW	98	5.5e-40	132	66	Entity-overlapping	0	0	0	0	0
>MTB_ORF_29631:3467307-3467612(+)	1758623	Mycobacterium tuberculosis Erdman (ATCC35801)	Chromosomal	MTATIGFRPTEKDEQIINAAMRSGERKSDV |||||||||||||||||||||||||||||| MTATIGFRPTEKDEQIINAAMRSGERKSDV IRRALQLLEREVWIKQARTDAERLRDEDVS |||||||||||||||||||||||||||||| IRRALQLLEREVWIKQARTDAERLRDEDVS TEPDAW |||||| TEPDAW	100	6.4e-41	134	66	RefSeq: YP_007611844.1	0	0	0	0	0
>MTB_ORF_29631:3467307-3467612(+)	1759218	Mycobacterium tuberculosis Haarlem	Chromosomal	MTATIGFRPTEKDEQIINAAMRSGERKSDV |||||||||||||||||||||||||||||| MTATIGFRPTEKDEQIINAAMRSGERKSDV IRRALQLLEREVWIKQARTDAERLRDEDVS |||||||||||||||||||||||||||||| IRRALQLLEREVWIKQARTDAERLRDEDVS TEPDAW |||||| TEPDAW	100	6.4e-41	134	66	Entity-overlapping	0	0	0	0	0
>MTB_ORF_29631:3467307-3467612(+)	1761028	Mycobacterium tuberculosis H37Ra; ATCC 25177	Chromosomal	MTATIGFRPTEKDEQIINAAMRSGERKSDV |||||||||||||||||||||||||||||| MTATIGFRPTEKDEQIINAAMRSGERKSDV IRRALQLLEREVWIKQARTDAERLRDEDVS |||||||||||||||||||||||||||||| IRRALQLLEREVWIKQARTDAERLRDEDVS TEPDAW |||||| TEPDAW	100	6.4e-41	134	66	Entity-overlapping	0	0	0	0	0
>MTB_ORF_29631:3467307-3467612(+)	1761741	Mycobacterium tuberculosis CCDC5079	Chromosomal	MTATIGFRPTEKDEQIINAAMRSGERKSDV ||||||||||||||||| |||||||||||| MTATIGFRPTEKDEQIIKAAMRSGERKSDV IRRALQLLEREVWIKQARTDAERLRDEDVS |||||||||||||||||||||||||||||| IRRALQLLEREVWIKQARTDAERLRDEDVS TEPDAW |||||| TEPDAW	98	5.5e-40	132	66	Entity-overlapping	0	0	0	0	0
>MTB_ORF_29631:3467307-3467612(+)	1763489	Mycobacterium tuberculosis RGTB327	Chromosomal	MTATIGFRPTEKDEQIINAAMRSGERKSDV |||||||||||||||||||||||||||||| MTATIGFRPTEKDEQIINAAMRSGERKSDV IRRALQLLEREVWIKQARTDAERLRDEDVS |||||||||||||||||||||||||||||| IRRALQLLEREVWIKQARTDAERLRDEDVS TEPDAW |||||| TEPDAW	100	6.4e-41	134	66	RefSeq: YP_005361649.1	0	0	0	0	0
>MTB_ORF_29631:3467307-3467612(+)	1766135	Mycobacterium tuberculosis CCDC5180	Chromosomal	MTATIGFRPTEKDEQIINAAMRSGERKSDV ||||||||||||||||| |||||||||||| MTATIGFRPTEKDEQIIKAAMRSGERKSDV IRRALQLLEREVWIKQARTDAERLRDEDVS |||||||||||||||||||||||||||||| IRRALQLLEREVWIKQARTDAERLRDEDVS TEPDAW |||||| TEPDAW	98	5.5e-40	132	66	Entity-overlapping	0	0	0	0	0
>MTB_ORF_29631:3467307-3467612(+)	1777136	Mycobacterium tuberculosis KZN 1435	Chromosomal	MTATIGFRPTEKDEQIINAAMRSGERKSDV |||||||||||||||||||||||||||||| MTATIGFRPTEKDEQIINAAMRSGERKSDV IRRALQLLEREVWIKQARTDAERLRDEDVS |||||||||||||||||||||||||||||| IRRALQLLEREVWIKQARTDAERLRDEDVS TEPDAW |||||| TEPDAW	100	6.4e-41	134	66	Entity-overlapping	0	0	0	0	0
>MTB_ORF_29631:3467307-3467612(+)	1778289	Mycobacterium tuberculosis F11	Chromosomal	MTATIGFRPTEKDEQIINAAMRSGERKSDV |||||||||||||||||||||||||||||| MTATIGFRPTEKDEQIINAAMRSGERKSDV IRRALQLLEREVWIKQARTDAERLRDEDVS |||||||||||||||||||||||||||||| IRRALQLLEREVWIKQARTDAERLRDEDVS TEPDAW |||||| TEPDAW	100	6.4e-41	134	66	Entity-overlapping	0	0	0	0	0
>MTB_ORF_29631:3467307-3467612(+)	1780608	Mycobacterium tuberculosis Haarlem/NITR202	Chromosomal	MTATIGFRPTEKDEQIINAAMRSGERKSDV |||||||||||||||||||||||||||||| MTATIGFRPTEKDEQIINAAMRSGERKSDV IRRALQLLEREVWIKQARTDAERLRDEDVS |||||||||||||||||||||||||||||| IRRALQLLEREVWIKQARTDAERLRDEDVS TEPDAW |||||| TEPDAW	100	6.4e-41	134	66	RefSeq: YP_007959101.1	0	0	0	0	0
>MTB_ORF_29631:3467307-3467612(+)	1781453	Mycobacterium tuberculosis EAI5	Chromosomal	MTATIGFRPTEKDEQIINAAMRSGERKSDV ||||||||||||||||| |||||||||||| MTATIGFRPTEKDEQIIKAAMRSGERKSDV IRRALQLLEREVWIKQARTDAERLRDEDVS |||||||||||||||||||||||||||||| IRRALQLLEREVWIKQARTDAERLRDEDVS TEPDAW |||||| TEPDAW	98	5.5e-40	132	66	Entity-overlapping	0	0	0	0	0
>MTB_ORF_29631:3467307-3467612(+)	1782965	Mycobacterium tuberculosis 7199-99	Chromosomal	MTATIGFRPTEKDEQIINAAMRSGERKSDV |||||||||||||||||||||||||||||| MTATIGFRPTEKDEQIINAAMRSGERKSDV IRRALQLLEREVWIKQARTDAERLRDEDVS |||||||||||||||||||||||||||||| IRRALQLLEREVWIKQARTDAERLRDEDVS TEPDAW |||||| TEPDAW	100	6.4e-41	134	66	Entity-overlapping	0	0	0	0	0
>MTB_ORF_29631:3467307-3467612(+)	1784595	Mycobacterium africanum GM041182	Chromosomal	MTATIGFRPTEKDEQIINAAMRSGERKSDV ||||||||||||||||| |||||||||||| MTATIGFRPTEKDEQIIKAAMRSGERKSDV IRRALQLLEREVWIKQARTDAERLRDEDVS |||||||||||||||||||||||||||||| IRRALQLLEREVWIKQARTDAERLRDEDVS TEPDAW |||||| TEPDAW	98	5.5e-40	132	66	Entity-overlapping	0	0	0	0	0
>MTB_ORF_29631:3467307-3467612(+)	1786198	Mycobacterium tuberculosis CTRI-2	Chromosomal	MTATIGFRPTEKDEQIINAAMRSGERKSDV |||||||||||||||||||||||||||||| MTATIGFRPTEKDEQIINAAMRSGERKSDV IRRALQLLEREVWIKQARTDAERLRDEDVS |||||||||||||||||||||||||||||| IRRALQLLEREVWIKQARTDAERLRDEDVS TEPDAW |||||| TEPDAW	100	6.4e-41	134	66	Entity-overlapping	0	0	0	0	0
>MTB_ORF_29631:3467307-3467612(+)	1787172	Mycobacterium tuberculosis CCDC5079	Chromosomal	MTATIGFRPTEKDEQIINAAMRSGERKSDV ||||||||||||||||| |||||||||||| MTATIGFRPTEKDEQIIKAAMRSGERKSDV IRRALQLLEREVWIKQARTDAERLRDEDVS |||||||||||||||||||||||||||||| IRRALQLLEREVWIKQARTDAERLRDEDVS TEPDAW |||||| TEPDAW	98	5.5e-40	132	66	Intergenic / Hypothetical	0	0	0	0	0
>MTB_ORF_29631:3467307-3467612(+)	1789666	Mycobacterium tuberculosis Beijing/NITR203	Chromosomal	MTATIGFRPTEKDEQIINAAMRSGERKSDV ||||||||||||||||| |||||||||||| MTATIGFRPTEKDEQIIKAAMRSGERKSDV IRRALQLLEREVWIKQARTDAERLRDEDVS |||||||||||||||||||||||||||||| IRRALQLLEREVWIKQARTDAERLRDEDVS TEPDAW |||||| TEPDAW	98	5.5e-40	132	66	RefSeq: YP_007856122.1	0	0	0	0	0
>MTB_ORF_29631:3467307-3467612(+)	1791000	Mycobacterium tuberculosis H37Rv	Chromosomal	MTATIGFRPTEKDEQIINAAMRSGERKSDV |||||||||||||||||||||||||||||| MTATIGFRPTEKDEQIINAAMRSGERKSDV IRRALQLLEREVWIKQARTDAERLRDEDVS |||||||||||||||||||||||||||||| IRRALQLLEREVWIKQARTDAERLRDEDVS TEPDAW |||||| TEPDAW	100	6.4e-41	134	66	Entity-overlapping	0	0	0	0	0
>MTB_ORF_64583:1272036-1272191(-)	1719201	Mycobacterium tuberculosis KZN 605	Chromosomal	MAAFRLAVMWIDDSSADVIKADFEALYHGD |||||||||||||||||||||||||||||| MAAFRLAVMWIDDSSADVIKADFEALYHGD MLVEGDTSEQLEDLHPLPTAS ||||||||||||||||||||| MLVEGDTSEQLEDLHPLPTAS	100	2.8e-30	104	51	RefSeq: YP_006474306.1	0	0	0	1	0
>MTB_ORF_64583:1272036-1272191(-)	1719442	Mycobacterium massiliense GO 06	Chromosomal	DDSSADVIKADFEALYHGDMLVEGDTSEQL ++ | ||+ ||||+| |++||||| +|| EEFGATVIEIDFEAIYSGELLVEGDNTEQT EDLHPL ++ || DEWFPL	50	2.7e-06	42	41	Partially duplicated	0	0	0	0	0
>MTB_ORF_64583:1272036-1272191(-)	1720636	Mycobacterium tuberculosis EAI5/NITR206	Chromosomal	MWIDDSSADVIKADFEALYHGDMLVEGDTS |||||||||||||||||||||||||||||| MWIDDSSADVIKADFEALYHGDMLVEGDTS EQLEDLHPLPTAS ||||||||||||| EQLEDLHPLPTAS	100	2.2e-24	89	43	RefSeq: YP_007965032.1	0	0	0	1	0
>MTB_ORF_64583:1272036-1272191(-)	1721033	Mycobacterium bovis AF2122/97	Chromosomal	MWIDDSSADVIKADFEALYHGDMLVEGDTS |||||||||||||||||||||||||||||| MWIDDSSADVIKADFEALYHGDMLVEGDTS EQLEDLHPLPTAS ||||||||||||| EQLEDLHPLPTAS	100	2.2e-24	89	43	Intergenic / Hypothetical	0	0	0	1	0
>MTB_ORF_64583:1272036-1272191(-)	1722262	Mycobacterium tuberculosis CDC1551	Chromosomal	MAAFRLAVMWIDDSSADVIKADFEALYHGD |||||||||||||||||||||||||||||| MAAFRLAVMWIDDSSADVIKADFEALYHGD MLVEGDTSEQLEDLHPLPTAS ||||||||||||||||||||| MLVEGDTSEQLEDLHPLPTAS	100	2.8e-30	104	51	RefSeq: NP_335623.1	0	0	0	1	0
>MTB_ORF_64583:1272036-1272191(-)	1723143	Mycobacterium sp. JLS	Chromosomal	MWIDDSSADVIKADFEALYHGDMLVEGDTS |||||+|||||| ||||||||| ||||||| MWIDDTSADVIKVDFEALYHGDFLVEGDTS EQLEDLHPLPTAS |||+| || | EQLDDWSPLAQAG	79	2e-17	71	43	RefSeq: YP_001072557.1	0	0	0	1	0
>MTB_ORF_64583:1272036-1272191(-)	1723862	Mycobacterium sp. MCS	Chromosomal	MWIDDSSADVIKADFEALYHGDMLVEGDTS |||||+|||||| ||||||||| ||||||| MWIDDTSADVIKVDFEALYHGDFLVEGDTS EQLEDLHPLPTAS |||+| || | EQLDDWSPLAQAG	79	2e-17	71	43	RefSeq: YP_641227.1	0	0	0	1	0
>MTB_ORF_64583:1272036-1272191(-)	1724595	Mycobacterium abscessus / bolletii 50594	Chromosomal	DDSSADVIKADFEALYHGDMLVEGDTSEQL ++ | ||+ ||||+| |++||||| +|| EEFGATVIEIDFEAIYSGELLVEGDNTEQT EDLHPL ++ || DEWFPL	50	2.7e-06	42	41	RefSeq: YP_008021740.1	0	0	0	0	0
>MTB_ORF_64583:1272036-1272191(-)	1725603	Mycobacterium smegmatis MC2 155	Chromosomal	LAVMWIDDSSADVIKADFEALYHGDMLVEG | ||||||+|||||| |||||||||+|||| LRVMWIDDTSADVIKVDFEALYHGDVLVEG DTSEQLEDLHPLPTA ||||| +| |||| DTSEQFDDFQQLPTA	80	8.9e-20	77	50	RefSeq: YP_006569785.1	0	0	0	1	0
>MTB_ORF_64583:1272036-1272191(-)	1726764	Mycobacterium smegmatis JS623	Chromosomal	MAAFRLAVMWIDDSSADVIKADFEALYHGD | + |||||+|||||| ||||||||| MVMVTVQYMWIDDTSADVIKVDFEALYHGD MLVEGDTSEQLEDLHPLPTA +|||||||||| | |||| VLVEGDTSEQLADEQTLPTA	72	6.7e-19	75	51	RefSeq: YP_007294587.1	0	0	0	1	0
>MTB_ORF_64583:1272036-1272191(-)	1727267	Mycobacterium bovis Tokyo 172	Chromosomal	MWIDDSSADVIKADFEALYHGDMLVEGDTS |||||||||||||||||||||||||||||| MWIDDSSADVIKADFEALYHGDMLVEGDTS EQLEDLHPLPTAS ||||||||||||| EQLEDLHPLPTAS	100	2.2e-24	89	43	Intergenic / Hypothetical	0	0	0	1	0
>MTB_ORF_64583:1272036-1272191(-)	1728113	Mycobacterium bovis Mexico	Chromosomal	MWIDDSSADVIKADFEALYHGDMLVEGDTS |||||||||||||||||||||||||||||| MWIDDSSADVIKADFEALYHGDMLVEGDTS EQLEDLHPLPTAS ||||||||||||| EQLEDLHPLPTAS	100	2.2e-24	89	43	Intergenic / Hypothetical	0	0	0	1	0
>MTB_ORF_64583:1272036-1272191(-)	1729348	Mycobacterium avium / paratuberculosis K-10	Chromosomal	MAAFRLAVMWIDDSSADVIKADFEALYHGD | | |+||||||+|||||| ||||||||| MVAHTLSVMWIDDTSADVIKVDFEALYHGD MLVEGDTSEQLEDLHP +||||+|||| ++| VLVEGETSEQFDELQA	71	1.8e-17	71	48	RefSeq: NP_961570.1	0	0	0	1	0
>MTB_ORF_64583:1272036-1272191(-)	1729561	Mycobacterium tuberculosis H37Rv	Chromosomal	MWIDDSSADVIKADFEALYHGDMLVEGDTS |||||||||||||||||||||||||||||| MWIDDSSADVIKADFEALYHGDMLVEGDTS EQLEDLHPLPTAS ||||||||||||| EQLEDLHPLPTAS	100	2.2e-24	89	43	Intergenic / Hypothetical	0	0	0	1	0
>MTB_ORF_64583:1272036-1272191(-)	1731568	Mycobacterium sp. MOTT36Y	Chromosomal	MWIDDSSADVIKADFEALYHGDMLVEGDTS |||||+|||||| |||||||||+||||+|| MWIDDTSADVIKVDFEALYHGDVLVEGETS EQLEDLHP || ++| EQFDELQA	76	6.4e-15	65	40	RefSeq: YP_006304878.1	0	0	0	1	0
>MTB_ORF_64583:1272036-1272191(-)	1731916	Mycobacterium canettii CIPT 140010059	Chromosomal	MWIDDSSADVIKADFEALYHGDMLVEGDTS |||||||||||||||||||||||||||||| MWIDDSSADVIKADFEALYHGDMLVEGDTS EQLEDLHPLPTAS ||||||||||||| EQLEDLHPLPTAS	100	2.2e-24	89	43	Intergenic / Hypothetical	0	0	0	1	0
>MTB_ORF_64583:1272036-1272191(-)	1733573	Mycobacterium liflandii 128FXT	Chromosomal	MAAFRLAVMWIDDSSADVIKADFEALYHGD || |+||||||||||||||||||||||| MATSTLSVMWIDDSSADVIKADFEALYHGD MLVEGDTSEQLEDLHPLPTAS |||||+||||+|+ ||||||| MLVEGETSEQVEEWHPLPTAS	84	9.1e-25	90	51	RefSeq: YP_007370555.1	0	0	0	1	0
>MTB_ORF_64583:1272036-1272191(-)	1734792	Mycobacterium ulcerans Agy99	Chromosomal	MAAFRLAVMWIDDSSADVIKADFEALYHGD || |+||||||||||||||||||||||| MATSTLSVMWIDDSSADVIKADFEALYHGD MLVEGDTSEQLEDLHPLPTAS |||||+||||+|+ ||||||| MLVEGETSEQVEEWHPLPTAS	84	9.1e-25	90	51	RefSeq: YP_905072.1	0	0	0	1	0
>MTB_ORF_64583:1272036-1272191(-)	1736618	Mycobacterium vanbaalenii PYR-1	Chromosomal	MWIDDSSADVIKADFEALYHGDMLVEGDTS |||||+|||||| ||+||||||+|||| || MWIDDTSADVIKVDFDALYHGDVLVEGLTS EQLEDLHPLPTA |||+| |||| EQLDDEQALPTA	78	1.2e-16	69	49	RefSeq: YP_955356.1	0	0	0	1	0
>MTB_ORF_64583:1272036-1272191(-)	1737835	Mycobacterium tuberculosis RGTB423	Chromosomal	MWIDDSSADVIKADFEALYHGDMLVEGDTS |||||||||||||||||||||||||||||| MWIDDSSADVIKADFEALYHGDMLVEGDTS EQLEDLHPLPTAS ||||||||||||| EQLEDLHPLPTAS	100	2.2e-24	89	43	RefSeq: YP_005922424.1	0	0	0	1	0
>MTB_ORF_64583:1272036-1272191(-)	1738903	Mycobacterium chubuense NBB4	Chromosomal	MWIDDSSADVIKADFEALYHGDMLVEGDTS |||||+|||||| |||||||||+|||| || MWIDDTSADVIKVDFEALYHGDVLVEGMTS EQLEDLHPLPTA |||+| |||| EQLDDESALPTA	80	6.4e-17	70	43	RefSeq: YP_006454389.1	0	0	0	1	0
>MTB_ORF_64583:1272036-1272191(-)	1739169	Mycobacterium bovis BCG Pasteur 1173P2	Chromosomal	MWIDDSSADVIKADFEALYHGDMLVEGDTS |||||||||||||||||||||||||||||| MWIDDSSADVIKADFEALYHGDMLVEGDTS EQLEDLHPLPTAS ||||||||||||| EQLEDLHPLPTAS	100	2.2e-24	89	43	Intergenic / Hypothetical	0	0	0	1	0
>MTB_ORF_64583:1272036-1272191(-)	1740285	Mycobacterium gilvum Spyr1	Chromosomal	MWIDDSSADVIKADFEALYHGDMLVEGDTS |||||++||||| ||||||||| |||| || MWIDDTNADVIKVDFEALYHGDFLVEGLTS EQLEDLHPLPTA |||+| |||| EQLDDDQALPTA	78	2.3e-16	68	43	RefSeq: YP_004076061.1	0	0	0	1	0
>MTB_ORF_64583:1272036-1272191(-)	1740916	Mycobacterium sp. JDM601	Chromosomal	MWIDDSSADVIKADFEALYHGDMLVEGDTS |||||||||||| |||||||||+||||||| MWIDDSSADVIKVDFEALYHGDLLVEGDTS EQLEDLHPLPT |||+| ||| + EQLDDWHPLAS	85	7.1e-19	75	41	RefSeq: YP_004522389.1	0	0	0	1	0
>MTB_ORF_64583:1272036-1272191(-)	1742902	Mycobacterium tuberculosis CAS/NITR204	Chromosomal	MWIDDSSADVIKADFEALYHGDMLVEGDTS |||||||||||||||||||||||||||||| MWIDDSSADVIKADFEALYHGDMLVEGDTS EQLEDLHPLPTAS ||||||||||||| EQLEDLHPLPTAS	100	2.2e-24	89	43	RefSeq: YP_007961057.1	0	0	0	1	0
>MTB_ORF_64583:1272036-1272191(-)	1743923	Mycobacterium sp. KMS	Chromosomal	MWIDDSSADVIKADFEALYHGDMLVEGDTS |||||+|||||| ||||||||| ||||||| MWIDDTSADVIKVDFEALYHGDFLVEGDTS EQLEDLHPLPTAS |||+| || | EQLDDWSPLAQAG	79	2e-17	71	43	RefSeq: YP_940123.1	0	0	0	1	0
>MTB_ORF_64583:1272036-1272191(-)	1744697	Mycobacterium gilvum PYR-GCK	Chromosomal	MWIDDSSADVIKADFEALYHGDMLVEGDTS |||||++||||| ||||||||| |||| || MWIDDTNADVIKVDFEALYHGDFLVEGLTS EQLEDLHPLPTA |||+| |||| EQLDDDQALPTA	78	2.3e-16	68	43	RefSeq: YP_001133395.1	0	0	0	1	0
>MTB_ORF_64583:1272036-1272191(-)	1747683	Mycobacterium leprae str.	Chromosomal	MWIDDSSADVIKADFEALYHGDMLVEGDTS |||+|| || || ||||||||||||||||| MWINDSGADGIKVDFEALYHGDMLVEGDTS EQLEDLHPLPTAS || | |||||| EQFADWPPLPTAS	81	3.7e-18	73	43	Intergenic / Hypothetical	0	0	0	0	0
>MTB_ORF_64583:1272036-1272191(-)	1755281	Mycobacterium tuberculosis KZN 4207	Chromosomal	MAAFRLAVMWIDDSSADVIKADFEALYHGD |||||||||||||||||||||||||||||| MAAFRLAVMWIDDSSADVIKADFEALYHGD MLVEGDTSEQLEDLHPLPTAS ||||||||||||||||||||| MLVEGDTSEQLEDLHPLPTAS	100	2.8e-30	104	51	RefSeq: YP_005101321.1	0	0	0	1	0
>MTB_ORF_64583:1272036-1272191(-)	1756725	Mycobacterium avium / paratuberculosis MAP4	Chromosomal	MAAFRLAVMWIDDSSADVIKADFEALYHGD | | |+||||||+|||||| ||||||||| MVAHTLSVMWIDDTSADVIKVDFEALYHGD MLVEGDTSEQLEDLHP +||||+|||| ++| VLVEGETSEQFDELQA	71	1.8e-17	71	48	RefSeq: YP_007971032.1	0	0	0	1	0
>MTB_ORF_64583:1272036-1272191(-)	1757489	Mycobacterium bovis Korea 1168P	Chromosomal	MWIDDSSADVIKADFEALYHGDMLVEGDTS |||||||||||||||||||||||||||||| MWIDDSSADVIKADFEALYHGDMLVEGDTS EQLEDLHPLPTAS ||||||||||||| EQLEDLHPLPTAS	100	2.2e-24	89	43	RefSeq: YP_007430290.1	0	0	0	1	0
>MTB_ORF_64583:1272036-1272191(-)	1758386	Mycobacterium tuberculosis Erdman (ATCC35801)	Chromosomal	MWIDDSSADVIKADFEALYHGDMLVEGDTS |||||||||||||||||||||||||||||| MWIDDSSADVIKADFEALYHGDMLVEGDTS EQLEDLHPLPTAS ||||||||||||| EQLEDLHPLPTAS	100	2.2e-24	89	43	RefSeq: YP_007609762.1	0	0	0	1	0
>MTB_ORF_64583:1272036-1272191(-)	1759432	Mycobacterium tuberculosis Haarlem	Chromosomal	MAAFRLAVMWIDDSSADVIKADFEALYHGD |||||||||||||||||||||||||||||| MAAFRLAVMWIDDSSADVIKADFEALYHGD MLVEGDTSEQLEDLHPLPTAS ||||||||||||||||||||| MLVEGDTSEQLEDLHPLPTAS	100	2.8e-30	104	51	RefSeq: YP_002161180.1	0	0	0	1	0
>MTB_ORF_64583:1272036-1272191(-)	1760422	Mycobacterium rhodesiae NBB3	Chromosomal	MAAFRLAVMWIDDSSADVIKADFEALYHGD || | |||||+|||||| ||||||||| MAMVTLQYMWIDDTSADVIKVDFEALYHGD MLVEGDTSEQLEDLHPLPTA |||||||||| | |||| FLVEGDTSEQL-DEEQLPTA	76	6.8e-18	72	50	RefSeq: YP_005001340.1	0	0	0	1	0
>MTB_ORF_64583:1272036-1272191(-)	1760719	Mycobacterium tuberculosis H37Ra; ATCC 25177	Chromosomal	MWIDDSSADVIKADFEALYHGDMLVEGDTS |||||||||||||||||||||||||||||| MWIDDSSADVIKADFEALYHGDMLVEGDTS EQLEDLHPLPTAS ||||||||||||| EQLEDLHPLPTAS	100	2.2e-24	89	43	Intergenic / Hypothetical	0	0	0	1	0
>MTB_ORF_64583:1272036-1272191(-)	1761951	Mycobacterium tuberculosis CCDC5079	Chromosomal	MWIDDSSADVIKADFEALYHGDMLVEGDTS |||||||||||||||||||||||||||||| MWIDDSSADVIKADFEALYHGDMLVEGDTS EQLEDLHPLPTAS ||||||||||||| EQLEDLHPLPTAS	100	2.2e-24	89	43	RefSeq: YP_008006055.1	0	0	0	1	0
>MTB_ORF_64583:1272036-1272191(-)	1763321	Mycobacterium tuberculosis RGTB327	Chromosomal	MAAFRLAVMWIDDSSADVIKADFEAL |||||||||||||||||||||+ | | MAAFRLAVMWIDDSSADVIKAEVERL	88	3.1e-08	47	33	RefSeq: YP_005359836.1	0	0	0	0	0
[truncated: 2,689 more rows]

## Sheet: 3D
Table 3D: Results of the Blastn analysis performed against select Gram positive, Gram negative and mycobacterial genomes.
[truncated: 2,367 more rows]

[truncated: 1 more sheets: 3E]
